# Supplementary material for: Integrative analyses of targeted metabolome and transcriptome of Isatidis Radix autotetraploids highlighted key polyploidization-responsive regulators
Source: BMC Genomics. 2021 Sep 17;22:670. doi: 10.1186/s12864-021-07980-w (PMC8449450; doi:10.1186/s12864-021-07980-w)
Supplement: Supplementary file 1 — Additional file 1: Table S1. Quality statistics of the filtered RNAseq reads. [file 12864_2021_7980_MOESM1_ESM.xlsx]

## Sheet: Sheet1
Table S1 Quality statistics of the filtered RNAseq reads.
sample	Clean reads	Base number after filtration（bp）	Q20（%）	Q30（%）	GC（%）
D-1	27 060 829	8 118 248 700	97.6	91.3	47
D-2	29 757 350	8 927 205 000	97.3	90.4	46.5
D-3	22 758 156	6 827 446 800	97	89.3	46.1
T-1	27 337 294	8 201 188 200	97.7	91.6	46.4
T-2	27 687 690	8 306 307 000	97.4	91	46.1
T-3	28 510 777	8 553 233 100	97.4	90.8	46.9
D and T with triplicate represents for Isatidis Radix diploid tetraploid, respectively.
