# Supplementary material for: Integrative analyses of targeted metabolome and transcriptome of Isatidis Radix autotetraploids highlighted key polyploidization-responsive regulators
Source: BMC Genomics. 2021 Sep 17;22:670. doi: 10.1186/s12864-021-07980-w (PMC8449450; doi:10.1186/s12864-021-07980-w)
Supplement: Supplementary file 2 — Additional file 2: Table S2.qRT-PCR primers of Isatidis Radix genes. [file 12864_2021_7980_MOESM2_ESM.xlsx]

## Sheet: Sheet1
Table S2 qRT-PCR primers of Isatidis Radix genes.
Ii-gene	RT-name	primer（5'-3'）	RNA-seq(log2FC)	Annotation	RT-PCR(log2FC)	Diploid	Tetraploid
Iin27484	422-2	F: ACAAAAGGAAGAGTCACG R: CCAGTAGGATAACCAAACA	1.041	DNA-directed RNA polymerase I subunit 1	1.2	7.28333	14.26
Iin27012	045-3	F: ACAGAGATTACTGCCTTC R: ACATCGTGTGTTCTTGAG	1.517	Cell division control protein 48 homolog D	1.6	46.1467	123.637
Iin27472	019-2	F: TATTGAGGTGCTGGGGTG R: TCAGGAGCTGGTGATTCG	1.845	galactinol--sucrose galactosyltransferase 2	2.8	26.99	94.11
Iin23897	662-1	F: CTTTGGCTTCCGCTACCT R: CTCGTTCTTTGCCTTCACC	-1.472	hypothetical protein EUTSA_v10026620mg [Eutrema salsugineum]	-2	18.6233	6.48667
Iin24120	248-1	F: AGACCAAAGTCCCCAAGA R: ATCGCAAGAGTTCAGCAT	1.185	hypothetical protein EUTSA_v10018086mg [Eutrema salsugineum]	1.1	19.9767	43.4167
Iin14393	508-12	F: ACCCAACAAACTCATCCC R: TCCAAATCACCTGCCAAT	2.463	Putative E3 ubiquitin-protein ligase XBAT34	2.1	4.32667	24.3067
Iin01996	199-1	F: GGATAACCAACCCACAAG R:GGAAACAACAAGACCTCG	-1.778	Protein MARD1	-1.5	91.92	25.6733
Iin26410	123-9	F: ATTCCTCTCACTTTTCGCT R:CTTCGTTGTTGTCGTTCC	-12.794	Hydroxyproline O-galactosyltransferase GALT6	-3.1	27.2	0
