# Supplementary material for: Integrative analyses of targeted metabolome and transcriptome of Isatidis Radix autotetraploids highlighted key polyploidization-responsive regulators
Source: BMC Genomics. 2021 Sep 17;22:670. doi: 10.1186/s12864-021-07980-w (PMC8449450; doi:10.1186/s12864-021-07980-w)
Supplement: Supplementary file 3 — Additional file 3:Table S3. Metabolomic profiling of Isatidis Radix. [file 12864_2021_7980_MOESM3_ESM.xlsx]

## Sheet: Sheet1
Table S3. Metabolomic profiling of Isatidis Radix.
Index (metabolome DB)	Formula	Compounds	Class	CAS	VIP	LogFC	VIP>1 and |log2FC|>1
pmb0785	C9H7N	Isoquinoline	Alkaloids	119-65-3	1.05111	1.55036	Isoquinoline
mws1336	C7H7NO2	4-Aminobenzoic acid	Phenolic acids	150-13-0	2.94088	-12.1025	4-Aminobenzoic acid
pme2268	C7H7NO2	Trigonelline	Alkaloids	535-83-1	1.58539	3.5211	Trigonelline
Lmbn001981	C7H6O3	2,5-Dihydroxybenzaldehyde	Phenolic acids	1194-98-5	1.36105	-2.59219	2,5-Dihydroxybenzaldehyde
Hmgn001653	C7H6O3	Protocatechuic aldehyde	Phenolic acids	139-85-5	1.3544	-2.56973	Protocatechuic aldehyde
MA10074217	C9H7NO	4-Hydroxyquinoline	Alkaloids	611-36-9	1.07217	1.60951	4-Hydroxyquinoline
ML10177402	C7H7NO3	4-Aminosalicylic acid	Phenolic acids	65-49-6	1.08361	-1.70407	4-Aminosalicylic acid
mws0005	C10H12N2	Tryptamine	Alkaloids	61-54-1	1.40432	-2.79066	Tryptamine
NK10246260	C9H7NO2	2,4-Dihydroxyquinoline*	Alkaloids	86-95-3	1.09404	1.6787	2,4-Dihydroxyquinoline*
pme1439	C9H8O3	p-Coumaric acid	Phenolic acids	501-98-4	1.09392	-1.68513	p-Coumaric acid
Hmbp001276	C8H8O4	Gallacetophenone	Phenolic acids	528-21-2	1.23869	2.16043	Gallacetophenone
Hmfn00531	C6H8O6	L-Ascorbic acid	Others	50-81-7	1.02757	1.48749	L-Ascorbic acid
mws2212	C9H8O4	Caffeic acid	Phenolic acids	331-39-5	3.32599	-15.5078	Caffeic acid
Lmlp001436	C9H10O4	Dihydrocaffeic acid	Phenolic acids	1078-61-1	1.13901	-1.84502	Dihydrocaffeic acid
Xmgn006542	C10H10O4	Dimethyl Phthalate	Phenolic acids	131-11-3	1.98336	-5.54467	Dimethyl Phthalate
MA10107783	C10H8O5	3-[(1-Carboxyvinyl)oxy]benzoic acid	Phenolic acids	16929-37-6	3.28454	-15.0976	3-[(1-Carboxyvinyl)oxy]benzoic acid
pme3443	C11H12O4	Sinapinaldehyde	Phenolic acids	4206-58-0	1.14919	1.85507	Sinapinaldehyde
mws1212	C11H12O4	Methyl ferulate	Phenolic acids	2309-07-1	3.24211	-14.7239	Methyl ferulate
mws0853	C11H14O4	Sinapyl alcohol	Phenolic acids	537-33-7	1.51076	3.1947	Sinapyl alcohol
Hmln002597	C10H9NaO4	Sodium ferulate	Others	24276-84-4	1.98638	-5.53876	Sodium ferulate
Lmmp003517	C13H20O3	Solatuberenol A	Others	-	1.37619	-2.65037	Solatuberenol A
pme0264	C10H14N2O5	Thymidine	Others	50-89-5	1.01967	-1.46261	Thymidine
Lmhn002629	C11H10O7	Benzoyltartaric acid	Phenolic acids	-	1.045	-1.58671	Benzoyltartaric acid
Zmbp002461	C15H10N2O3	3- (2'-Hydroxyl-phenyl) -4 (3H) -quinazolone	Alkaloids	-	1.23037	2.12442	3- (2'-Hydroxyl-phenyl) -4 (3H) -quinazolone
P6206	C17H20N2O2	Indole-3--cyano-4-methoxy-2-O-glucoside	Alkaloids	-	1.02702	-1.51924	Indole-3--cyano-4-methoxy-2-O-glucoside
pmn001511	C13H18O7	3-Hydroxy-5-Methylphenol-1-O-Glucoside	Phenolic acids	-	2.87944	11.6154	3-Hydroxy-5-Methylphenol-1-O-Glucoside
Zmhn001358	C13H16O8	4-O-Glucosyl-4-hydroxybenzoic acid*	Phenolic acids	-	1.25271	2.20104	4-O-Glucosyl-4-hydroxybenzoic acid*
pmb2871	C13H16O9	2,5-Dihydroxybenzoic acid O-glucoside	Phenolic acids	-	1.00783	-1.42683	2,5-Dihydroxybenzoic acid O-glucoside
Lmfp001509	C13H16O9	1-O-Galloyl-rhamnose	Tannins	-	1.03939	-1.51399	1-O-Galloyl-rhamnose
pmn001419	C15H18O8	1-O-[(E)-p-Cumaroyl]-D-glucose	Phenolic acids	-	1.10466	1.71699	1-O-[(E)-p-Cumaroyl]-D-glucose
Zmhn002301	C15H18O8	p-Coumaric acid-4-O-glucoside*	Phenolic acids	117405-48-8	2.88226	11.6274	p-Coumaric acid-4-O-glucoside*
Lmcp004369	C17H14O7	Quercetin-3',4'-dimethyl ether	Flavonoids	3306-29-4	1.50315	3.15727	Quercetin-3',4'-dimethyl ether
Zmhn001883	C14H18O9	Vanillic acid-4-O-glucoside	Phenolic acids	32142-31-7	1.01731	1.47517	Vanillic acid-4-O-glucoside
pme3184	C10H14N5O6P	2'-Deoxyadenosine-5'-monophosphate	Others	653-63-4	1.23015	2.14261	2'-Deoxyadenosine-5'-monophosphate
Zmbn001701	C16H18N2O6	Indole-3-cyano-6-O-glucoside*	Alkaloids	-	1.1661	-1.90938	Indole-3-cyano-6-O-glucoside*
pmb0498	C16H24N4O4	Sinapoylagmatine	Alkaloids	-	1.44655	2.93058	Sinapoylagmatine
pmn001420	C15H18O9	1-O-[(E)-Caffeoyl]-D-glucose	Phenolic acids	-	1.07132	-1.60847	1-O-[(E)-Caffeoyl]-D-glucose
Zmhn001793	C15H18O9	6-O-Caffeoyl-D-glucose*	Phenolic acids	-	1.10551	-1.71113	6-O-Caffeoyl-D-glucose*
Lmmn000774	C15H20O9	Dihydrocaffeoylglucose	Phenolic acids	-	1.17672	-1.95996	Dihydrocaffeoylglucose
Zmln000899	C15H20O9	Syringaldehyde-4-O-glucoside	Phenolic acids	-	1.17311	-1.95427	Syringaldehyde-4-O-glucoside
HJAP058	C19H20O6	5,6,7,4'-Tetramethoxyflavanone	Flavonoids	2569-77-9	2.62983	-9.68285	5,6,7,4'-Tetramethoxyflavanone
Zmhn002334	C16H20O9	6-O-Feruloyl-D-glucose	Phenolic acids	137887-25-3	1.3344	2.51164	6-O-Feruloyl-D-glucose
pme0085	C18H16O8	Rosmarinic acid	Phenolic acids	537-15-5	1.64391	3.8117	Rosmarinic acid
Zmhn002227	C17H22O10	4-O-Glucosyl-sinapate*	Phenolic acids	-	1.33679	-2.53702	4-O-Glucosyl-sinapate*
HJN003	C17H22O10	1-O-Sinapoyl-D-glucose	Phenolic acids	-	1.36545	-2.61324	1-O-Sinapoyl-D-glucose
Lmzn001582	C18H28O9	5'-Glucosyloxyjasmanic acid	Phenolic acids	-	1.18831	-1.98216	5'-Glucosyloxyjasmanic acid
pmn001616	C13H23NO9S2	4-Methylamyl Glucosinolate	Others	-	3.90414	-21.3264	4-Methylamyl Glucosinolate
pmn001738	C17H24O11	Oleoside 11-methyl ester	Phenolic acids	60539-23-3	1.21342	2.10112	Oleoside 11-methyl ester
Hmcn002743	C22H26O8	Lirioresinol A	Lignans and Coumarins	21453-71-4	1.05048	1.55401	Lirioresinol A
pmn001663	C22H26O8	Syringaresinol	Lignans and Coumarins	21453-69-0	1.05011	1.57784	Syringaresinol
mws2118	C21H24O10	Phloretin-2'-O-glucoside (Phlorizin)	Flavonoids	60-81-1	1.11635	1.75727	Phloretin-2'-O-glucoside (Phlorizin)
pma0692	C25H31N3O4	N1,N10-Bis(p-coumaroyl)spermidine	Alkaloids	114916-05-1	1.04754	1.53897	N1,N10-Bis(p-coumaroyl)spermidine
Lmhn002683	C22H18O11	p-Coumaroylcaffeoyltartaric acid	Phenolic acids	-	1.69263	-4.00871	p-Coumaroylcaffeoyltartaric acid
mws1329	C21H20O12	Quercetin-7-O-glucoside*	Flavonoids	491-50-9	1.23759	2.44287	Quercetin-7-O-glucoside*
mws0061	C21H20O12	Quercetin-3-O-galactoside (Hyperin)	Flavonoids	482-36-0	1.16059	2.18386	Quercetin-3-O-galactoside (Hyperin)
mws0091	C21H20O12	Quercetin-3-O-glucoside (Isoquercitrin)*	Flavonoids	482-35-9	1.15725	2.13723	Quercetin-3-O-glucoside (Isoquercitrin)*
Lmnn002886	C23H26O11	1'-O-(3,4-Dihydroxyphenethyl)-O-caffeoyl-glucoside	Phenolic acids	-	3.44469	-16.614	1'-O-(3,4-Dihydroxyphenethyl)-O-caffeoyl-glucoside
pmn001564	C25H30O11	Shomaside E	Phenolic acids	-	1.12152	-1.78477	Shomaside E
Hmxn003549	C18H24N2O11S2	1,4-Dimethoxyglucobrassicin	Others	-	1.34528	-2.53262	1,4-Dimethoxyglucobrassicin
Zmbn002182	C26H34O11	Lariciresinol-4-O-glucoside	Lignans and Coumarins	-	1.50769	3.18336	Lariciresinol-4-O-glucoside
HJN083	C26H34O11	Lariciresinol-4'-O-glucoside*	Lignans and Coumarins	143663-00-7	1.72167	4.13667	Lariciresinol-4'-O-glucoside*
Lmtn003096	C26H36O11	(-)-Secoisolariciresinol 4-O-glucoside	Lignans and Coumarins	-	1.16858	-1.91119	(-)-Secoisolariciresinol 4-O-glucoside
Lmbn001181	C22H28O15	Fraxetin-7,8-di-O-glucoside	Lignans and Coumarins	-	3.0266	12.8267	Fraxetin-7,8-di-O-glucoside
Lmdn001925	C26H34O12	Olivil-4'-O-glucoside	Lignans and Coumarins	76880-93-8	1.33223	-2.48369	Olivil-4'-O-glucoside
pme3227	C27H30O14	Vitexin-2''-O-rhamnoside	Flavonoids	64820-99-1	1.17054	1.92183	Vitexin-2''-O-rhamnoside
pmb2936	C28H32O14	Disinapoyl glucoside	Phenolic acids	-	1.41258	-2.79559	Disinapoyl glucoside
Zmhn002032	C28H34O15	4-O-(6'-O-Glucosylcaffeoylglucosyl)-4-hydroxybenzyl alcohol	Phenolic acids	-	1.41363	-2.82031	4-O-(6'-O-Glucosylcaffeoylglucosyl)-4-hydroxybenzyl alcohol
Hmln001836	C29H32O17	Kaempferol-3-O-(6''-Acetyl)glucosyl-(1→3)-Galactoside	Flavonoids	-	1.91739	-5.14177	Kaempferol-3-O-(6''-Acetyl)glucosyl-(1→3)-Galactoside
pmn001370	C32H42O16	Pinoresinol-4,4'-O-di-O-glucoside	Lignans and Coumarins	63902-38-5	1.61035	-3.66916	Pinoresinol-4,4'-O-di-O-glucoside
Zmbn001734	C32H44O16	Lariciresinol-4,4'-di-O-glucoside	Lignans and Coumarins	-	1.40973	-2.79686	Lariciresinol-4,4'-di-O-glucoside
pmb0782	C5H11N	Piperidine	Alkaloids	110-89-4	0.682918	0.679927
pme3011	C4H9NO2	γ-Aminobutyric acid	Others	56-12-2	0.598396	-0.526571
pmb0484	C5H13NO	Choline	Alkaloids	62-49-7	0.251922	-0.105157
pme2433	C4H11NO2	Diethanolamine	Others	111-42-2	0.559307	-0.544287
pme0048	C2H7NO2S	2-Aminoethanesulfinic acid	Others	300-84-5	0.973828	-1.39257
mws1358	C6H6O2	Pyrocatechol	Phenolic acids	120-80-9	0.798695	1.10844
pme0257	C4H4N2O2	Uracil	Alkaloids	66-22-8	0.883036	1.12168
pmb1096	C8H7N	Indole	Alkaloids	120-72-9	0.801389	-0.953428
mws0191	C5H11NO2	Betaine	Alkaloids	107-43-7	0.230695	-0.136015
pme3096	C3H5NO4	Aminomalonic acid	Others	1068-84-4	0.171647	-0.0839021
pmp001287	C8H9N	N-Benzylmethylene isomethylamine	Alkaloids	-	0.825753	-0.95536
pmb0069	C7H7NO	Benzamide	Phenolic acids	55-21-0	0.369993	-0.231955
mws0491	C8H11N	Phenethylamine	Others	64-04-0	0.414482	-0.28832
mws0628	C7H6O2	4-Hydroxybenzaldehyde	Phenolic acids	123-08-0	0.442115	0.296597
pmp001086	C6H6O3	5-Hydroxymethylfurfural	Phenolic acids	67-47-0	0.836704	1.05957
Zmbp000449	C5H7NOS	Epigoitrin	Alkaloids	1072-93-1	0.405187	-0.24794
pme2693	C6H14N2O	N-Acetylputrescine	Alkaloids	18233-70-0	0.776432	-0.939369
pmp001198	C6H13NO2	6-Deoxyfagomine	Alkaloids	197449-09-5	0.741151	0.787092
pme0040	C5H5N5	Adenine	Others	73-24-5	0.202543	-0.103873
HJKP000649	C8H9NO	N-benzylformamide	Alkaloids	6343-54-0	0.832215	-1.04389
mws1078	C7H7NO2	Anthranilic Acid	Phenolic acids	118-92-3	0.440889	-0.288094
mws0749	C7H6O3	4-Hydroxybenzoic acid	Phenolic acids	99-96-7	0.634502	-0.570097
pme2828	C6H5NO3	4-Nitrophenol	Phenolic acids	100-02-7	0.31928	-0.183895
mws0704	C2H8NO4P	O-Phosphorylethanolamine	Alkaloids	1071-23-4	0.492567	0.403045
mws0103	C9H7NO	Indole-3-carboxaldehyde	Alkaloids	487-89-8	0.440345	0.28206
pme0295	C6H11NO3	4-Acetamidobutyric acid	Others	3025-96-5	0.787887	-0.946829
pme1691	C7H16NO2	Acetylcholine	Alkaloids	60-31-1	0.204132	-0.136873
pmp001285	C8H4O3	Phthalic anhydride	Phenolic acids	85-44-9	0.0604605	-0.0414378
mws1024	C9H8O2	p-Coumaraldehyde	Phenolic acids	2538-87-6	0.374398	0.214959
mws2213	C9H8O2	Cinnamic acid	Phenolic acids	140-10-3	0.904654	-1.18417
Lmgp000796	C8H7NO2	4-Hydroxymandelonitrile	Alkaloids	13093-65-7	0.735263	-0.891137
mws0847	C6H7N5	1-Methyladenine	Others	5142-22-3	0.706653	0.805909
mws0921	C9H10O2	p-Coumaryl alcohol	Phenolic acids	3690-05-9	0.987973	-1.37355
pme0183	C5H5N5O	Isoguanine	Others	3373-53-3	0.709238	-0.773185
mws4177	C8H9NO2	Methyl Anthranilate	Others	134-20-3	0.303573	-0.238725
mws0458	C8H8O3	Vanillin	Phenolic acids	121-33-5	0.657708	0.619457
mws0182	C8H8O3	p-Hydroxyphenyl acetic acid	Phenolic acids	156-38-7	0.732274	-0.802262
mws0183	C7H6O4	3,4-Dihydroxybenzoic acid (Protocatechuic acid)	Phenolic acids	99-50-3	0.581855	0.553255
mws0180	C7H6O4	2,5-Dihydroxybenzoic acid	Phenolic acids	490-79-9	0.835418	1.07698
mws0885	C7H6O4	2,4-Dihydroxybenzoic acid	Phenolic acids	89-86-1	0.732404	0.796446
pmb0819	C10H8N2	3-Indoleacetonitrile	Alkaloids	771-51-7	0.515753	-0.500442
Lmbn001467	C7H13NO3	5-Acetamidopentanoic Acid	Others	1072-10-2	0.481764	0.32874
NK10246509	C10H8O2	2,3-Dihydroxynaphthalene	Phenolic acids	92-44-4	0.0249861	0.031532
Lmgp001898	C9H7NO2	4,6-Dihydroxyquinoline	Alkaloids	3517-61-1	0.886596	-1.14068
mws1417	C9H7NO2	Indole-3-carboxylic acid	Alkaloids	771-50-6	0.724141	0.735154
mws0102	C9H7NO2	Indole-5-carboxylic acid*	Alkaloids	1670-81-1	0.721237	0.728734
mws1346	C6H11NO4	DL-2-Aminoadipic acid	Alkaloids	542-32-5	0.846052	-1.02769
pmf0440	C10H10O2	4-MethoxycinnaMaldehyde	Phenolic acids	1963-36-6	0.0623328	0.0323921
Lmbn002648	C9H8O3	α-Hydroxycinnamic Acid	Phenolic acids	5801-57-0	0.770235	0.843919
pme3083	C8H7NO3	2-(Formylamino)benzoic acid	Phenolic acids	3342-77-6	0.962371	1.29862
pme3968	C6H7N5O	7-Methylguanine	Others	578-76-7	0.690284	-0.703228
pme0281	C8H6O4	Terephthalic acid	Phenolic acids	100-21-0	0.0722599	0.0305902
pmc0274	C6H6N4S	6-Methylmercaptopurine	Others	50-66-8	0.836836	-0.980525
mws0851	C8H15NaO2	Sodium Valproate	Others	1069-66-5	0.182267	-0.0940162
pmn001681	C10H14O2	1-(4-Methoxyphenyl)-1-propanol	Phenolic acids	5349-60-0	0.448297	0.299928
mws0028	C8H8O4	Vanillic acid	Phenolic acids	121-34-6	0.841346	-1.04739
pme2598	C8H8O4	3,4-Dihydroxybenzeneacetic acid	Phenolic acids	102-32-9	0.43753	-0.412715
NK10252689	C7H7NO4	2-Methoxy-5-nitrophenol	Phenolic acids	636-93-1	0.482199	-0.388981
pmb0312	C10H9NO2	5-Methoxyindole-3-carbaldehyde	Alkaloids	10601-19-1	0.940621	1.23992
pme1651	C10H9NO2	Indole 3-acetic acid (IAA)	Alkaloids	87-51-4	0.87107	-1.11521
P2117	C10H9NO2	1-methoxy-3-indolealdehyde	Alkaloids	-	0.61595	0.547052
pme3140	C10H8O3	6-Hydroxy-4-methylcoumarin	Lignans and Coumarins	2373-31-1	0.783908	-0.896041
pme2836	C10H11NO2	5-Hydroxytryptophol	Alkaloids	154-02-9	0.486745	-0.427573
pmb2795	C10H10O3	4-Methoxycinnamic acid	Phenolic acids	830-09-1	0.256203	-0.208344
mws0009	C10H10O3	Coniferaldehyde	Phenolic acids	20649-42-7	0.51793	0.389092
mws1195	C10H10O3	p-Coumaric acid methyl ester	Phenolic acids	3943-97-3	0.165731	-0.165463
mws0093	C10H12O3	Coniferyl alcohol	Phenolic acids	458-35-5	0.932832	1.23284
mws1350	C9H10O4	Syringaldehyde; 4-Hydroxy-3,5-Dimethoxybenzaldehyde	Phenolic acids	134-96-3	0.613403	0.651184
MA10002917	C6H4N2O5	2,4-Dinitrophenol	Phenolic acids	51-28-5	0.277493	0.173215
pmn001380	C9H16O4	Eucommiol	Others	55930-44-4	0.395912	0.234941
Zmtn001624	C10H7NO3	N-Acetylisatin	Alkaloids	574-17-4	0.567136	-0.457671
pme2244	C11H11NO2	3-Indolepropionic acid	Alkaloids	830-96-6	0.900025	-1.18799
mws0597	C10H9NO3	5-Hydroxyindole-3-acetic acid	Alkaloids	54-16-0	0.651884	-0.799082
Hmjp002337	C10H8O4	Isoscopoletin (6-Hydroxy-7-Methoxycoumarin)	Lignans and Coumarins	776-86-3	0.657982	-0.641914
pme2993	C10H8O4	Scopoletin (7-Hydroxy-5-methoxycoumarin)	Lignans and Coumarins	92-61-5	0.952262	1.33199
mws0014	C10H10O4	Ferulic acid	Phenolic acids	537-98-4	0.918222	-1.21906
mws0027	C9H10O5	Syringic acid	Phenolic acids	530-57-4	0.186367	-0.121979
pmb2497	C9H10O5	4-Hydroxy-3-methoxymandelate	Phenolic acids	55-10-7	0.0306763	0.0391575
pmb0130	C12H14N2O	Acetryptine	Alkaloids	3551-18-6	0.260557	-0.186809
mws0018	C10H26N4	Spermine	Alkaloids	71-44-3	0.0732293	0.0335171
P2538	C11H12N2O2	1-Methoxy-indole-3-acetamide	Alkaloids	-	0.721225	-0.729355
pmb0818	C11H11NO3	Methoxyindoleacetic acid	Alkaloids	3471-31-6	0.837854	-0.98392
Lmln010063	C14H22O	2,6-Di-t-butylphenol	Phenolic acids	128-39-2	0.319261	-0.192564
pmb2507	C5H11O7P	2-Deoxyribose-1-phosphate	Others	17210-42-3	0.0335735	0.041362
Lmqp000331	C13H14NO2	Sinopyrine C	Alkaloids	-	0.580888	0.633778
mws0677	C12H14N2O2	N-Acetyl-5-hydroxytryptamine	Alkaloids	1210-83-9	0.89235	-1.17123
Lmyp003951	C11H14O5	3-Hydroxy-1-(4-hydroxy-3,5-dimethoxyphenyl)propan-1-one	Phenolic acids	-	0.811895	-0.960891
Hmgp006596	C11H10N2S2	Cyclobrassinin	Alkaloids	105748-58-1	0.674888	-0.679061
Hmgp002623	C11H12N2S2	Brassinin	Alkaloids	105748-59-2	0.718114	0.736358
pme2827	C16H32O	Palmitaldehyde	Others	629-80-1	0.247699	0.105821
pme3732	C9H13N3O5	Cytidine	Others	65-46-3	0.498957	-0.358863
mws0248	C9H12N2O6	Uridine	Alkaloids	58-96-8	0.482275	-0.42378
Cmpp008880	C15H16O3	Suberosin	Lignans and Coumarins	581-31-7	0.446808	-0.282265
pmf0527	C15H16O3	Osthole	Lignans and Coumarins	484-12-8	0.309751	-0.203773
pma1840	C14H20NO3+	4-Coumaroylcholine	Alkaloids	-	0.869411	-1.06165
pme3961	C10H13N5O3	2'-Deoxyadenosine	Others	958-09-8	0.26945	-0.228895
Cmpp007319	C15H16O4	7-Methoxy-5-Prenyloxycoumarin	Lignans and Coumarins	35590-41-1	0.0894058	0.0237911
pmp000208	C16H10N2O2	Indirubin	Alkaloids	479-41-4	0.925147	1.7275
pme0230	C10H13N5O4	Adenosine	Alkaloids	58-61-7	0.370193	-0.210702
mws1060	C10H12N4O5	9-(Arabinosyl)hypoxanthine	Alkaloids	7013-16-3	0.920689	-1.2513
pmp000087	C13H16O6	2-Feruloyl-sn-glycerol*	Phenolic acids	-	0.7816	-0.865272
pmp000086	C13H16O6	1-Feruloyl-sn-glycerol	Phenolic acids	-	0.727414	-0.792668
Lmhn001650	C11H10O8	p-Hydroxybenzoyltartaric acid	Phenolic acids	-	0.574747	-0.483094
pmf0526	C16H14O4	Isoimperatorin	Lignans and Coumarins	482-45-1	0.217087	0.0812183
pmb1452	C16H35NO2	N-Lauryldiethanolamine	Others	1541-67-9	0.36309	-0.220898
Lmlp012720	C16H22O4	Dibutyl phthalate	Phenolic acids	84-74-2	0.0838798	-0.0512075
pmp001230	C16H22O4	Senkyunolide M	Others	146986-60-9	0.0763524	-0.0547872
pme1178	C10H13N5O5	Guanosine	Others	118-00-3	0.731622	-0.857392
mws0668	C10H12N4O6	Xanthosine	Others	146-80-5	0.360294	0.277866
Lmqp000329	C8H14N3O7P	5-Aminoimidazole ribonucleotide	Others	25635-88-5	0.996016	1.39032
Zmbp000355	C14H17NO6	Indican*	Alkaloids	-	0.571925	0.593361
Zmbp000782	C14H17NO6	Indican(iso)	Alkaloids	487-60-5	0.741365	0.940736
pme1474	C11H15N5O3S	5'-Deoxy-5'-(methylthio)adenosine	Others	2457-80-9	0.771797	-0.838942
Zmhn001926	C13H16O8	1-O-Salicyl-D-glucose	Phenolic acids	60517-74-0	0.541816	-0.420705
pmb3142	C13H16O8	Salicylic acid-2-O-glucoside*	Phenolic acids	10366-91-3	0.7762	-0.87876
Zmhn000892	C13H18O8	4-O-Glucosyl-3,4-dihydroxybenzyl alcohol	Phenolic acids	-	0.300403	-0.318414
Lmtp001399	C14H17NO7	5,6-Dihydroxyindole-5-O-β-glucoside	Others	-	0.806601	-0.924819
pme3967	C12H17N5O5	2-(Dimethylamino)guanosine	Others	2140-67-2	0.637546	-0.616428
Lmtn003441	C15H20O7	2-Acetyl-3-hydroxyphenyl-1-O-glucoside	Phenolic acids	-	0.746239	0.784671
pmn001367	C13H16O9	Protocatechuic acid-4-O-glucoside	Phenolic acids	-	0.99098	-1.38105
pme3188	C9H13N2O9P	Uridine 5'-monophosphate	Others	58-97-9	0.750575	0.826338
mws0393	C20H24O2N2	Quinine	Alkaloids	130-95-0	0.660175	0.643077
mws0983	C20H39NO2	N-Oleoylethanolamine	Alkaloids	111-58-0	0.0429554	0.0171457
mws1192	C20H26N2O2	Ajmaline	Alkaloids	4360-12-7	0.0301299	0.00992425
mws0865	C14H17NO8	Acetaminophen glucuronide	Others	16110-10-4	0.304326	-0.220203
mws0884	C10H12N5O6P	Cyclic 3',5'-Adenylic acid	Others	60-92-4	0.847961	1.08551
pmn001517	C15H22O8	3,4,5-Trimethoxyphenyl-1-O-Glucoside	Phenolic acids	-	0.661881	-0.623283
pmn001518	C13H16O10	1-O-Galloyl--glucose	Phenolic acids	58511-73-2	0.65208	-0.644058
Hmln000873	C13H16O10	2-O-Galloyl-glucose*	Tannins	-	0.70987	-0.770462
Lmmn001294	C14H20O9	Koaburaside	Phenolic acids	41653-73-0	0.402286	-0.259423
pmn001421	C16H18O8	3-O-p-Coumaroylquinic acid	Phenolic acids	87099-71-6	0.566461	-1.60172
pma0149	C15H16O9	Sinapoyl malate	Phenolic acids	92344-58-6	0.738995	-0.799627
mws1015	C15H16O9	Esculin (6,7-DihydroxyCoumarin-6-glucoside)	Lignans and Coumarins	531-75-9	0.859013	-1.0816
Lmbn001162	C15H16O9	Esculetin-7-O-glucoside	Lignans and Coumarins	-	0.822611	-1.02751
pmb2211	C19H38N2O3	Cocamidopropyl betaine	Alkaloids	4292-10-8	0.0841469	-0.120305
Lmtn000940	C14H18O10	1-O-(3,4-Dihydroxy-5-methoxy-benzoyl)-glucoside	Phenolic acids	-	0.784262	-0.900879
pmb0981	C10H14N5O7P	Adenosine 5'-monophosphate	Others	61-19-8	0.667727	-0.80192
pma0633	C19H32N4O2	N-p-Coumaroylspermine	Alkaloids	130210-35-4	0.674146	0.649017
N5559	C16H18N2O5S	Indole-3-cyano-2-O-glucoside	Alkaloids	-	0.584922	-0.487809
mws4108	C21H20O5	1-Methoxyphaseollin	Lignans and Coumarins	157226-48-7	0.481434	0.390545
pme1816	C16H18O9	Neochlorogenic acid(5-O-Caffeoylquinic acid)	Phenolic acids	906-33-2	0.974204	-1.34109
mws1077	C16H18O9	Scopoletin-7-O-glucoside (Scopolin)	Lignans and Coumarins	531-44-2	0.259736	-0.154057
mws0178	C16H18O9	Chlorogenic acid	Phenolic acids	327-97-9	0.869409	-1.08397
mws0748	C16H18O9	1-Caffeoylquinic acid	Phenolic acids	1241-87-8	0.613429	0.643685
Lmdn004267	C20H22O6	Epipinoresinol*	Lignans and Coumarins	24404-50-0	0.854452	-1.02661
mws0097	C20H22O6	Pinoresinol	Lignans and Coumarins	487-36-5	0.849336	-1.03872
Lmlp001778	C21H28NO4	3'-Hydroxy-4',6,7-trimethoxyl-N,N-dimethyltetrahydroisoquinoline	Alkaloids	-	0.0928961	0.0389286
pmb3107	C15H20O10	Glucosyringic Acid	Phenolic acids	-	0.452058	0.290038
Zmbn002722	C20H24O6	Isolariciresinol	Lignans and Coumarins	-	0.628003	-0.565155
pma3724	C17H20O9	1-O-Feruloylquinic acid	Phenolic acids	-	0.526074	-1.76971
mws0179	C17H20O9	Chlorogenic acid methyl ester	Phenolic acids	29708-87-0	0.882335	-2.48489
Lmbp002309	C17H22O9	Sinapaldehyde-4-O-Glucoside	Phenolic acids	154461-65-1	0.814959	0.950267
pmn001695	C16H20O10	Trihydroxycinnamoylquinic acid	Phenolic acids	-	0.991634	-1.39035
pme3337	C14H17N5O8	Succinyladenosine	Others	4542-23-8	0.337509	-0.228124
pmb0489	C19H28N2O7	N-Glucosyl-p-coumaroylputrescine	Alkaloids	-	0.915837	-1.2003
Lmjp003402	C21H24O8	2'-Hydroxy-3,4,5,3',4',6'-hexameth-oxychalcone	Flavonoids	-	0.19059	-0.131941
pmp000209	C22H18N2O6	Isatisine A	Alkaloids	-	0.781247	-0.874034
Lmbp003668	C20H18O10	Kaempferol-3-O-arabinoside	Flavonoids	-	0.274388	-0.460182
Zmbn001522	C15H21NO9S2	2-Phenylethyl glucosinolate	Others	499-30-9	0.537473	-0.420661
Lmdp003509	C20H18O11	Quercetin-3-O-xyloside (Reynoutrin)	Flavonoids	549-32-6	0.318585	-0.503275
mws2186	C20H18O11	Avicularin	Flavonoids	572-30-5	0.213542	-0.457925
mws4183	C20H18O11	Quercetin-3-O-arabinoside (Guaijaverin)	Flavonoids	22255-13-6	0.834518	1.13233
pmp000306	C21H26O10	Cnidimoside A	Phenolic acids	155112-93-9	0.361375	0.265621
pmp001277	C21H44NO7P	3-{(2-Aminoethoxy)(hydroxy)phosphoryl]oxy}-2-hydroxypropyl palmitate	Alkaloids	-	0.00914118	-0.0288834
Zmhn003625	C23H24O10	6-O-Glucosyl-feruloylbenzoic acid	Phenolic acids	-	0.643657	0.643074
pmb2654	C19H27NO12	Anthranilate-1-O-Sophoroside	Phenolic acids	-	0.0510332	0.0294727
mws4167	C21H18O12	Luteolin-7-O-glucuronide	Flavonoids	29741-10-4	0.137518	-0.237521
pmp000012	C21H18O12	Scutellarein-7-O-glucuronide (Scutellarin)	Flavonoids	27740-01-8	0.0881022	-0.104479
Lmnn001273	C16H19N2O10S2-	4-Hydroxyindol-3-ylmethyl glucosinolate	Others	-	0.580459	-0.487416
Zmbn000848	C16H20N2O10S2	4-Hydroxy-3-indolylmethyl glucosinolate	Others	83327-20-2	0.585264	-0.490751
Lmzp002365	C22H24O11	Hesperetin-7-O-glucoside	Flavonoids	31712-49-9	0.667837	-1.66475
pmb1912	C20H23N7O7	10-Formyltetrahydrofuran	Alkaloids	2800-34-2	0.498846	0.359253
pmn001675	C17H22N2O10S2	4-Methoxyglucobrassicin*	Others	83327-21-3	0.561275	0.444125
Lmdn001332	C17H22N2O10S2	1-Methoxy-3-indolylmethyl glucosinolate	Others	5187-84-8	0.619602	0.540393
Hmjp003123	C21H18O13	Quercetin-5-O-glucuronide	Flavonoids	-	0.192787	-0.227676
Zmhn004909	C21H18O13	3,4-Digalloylshikimic acid	Phenolic acids	-	0.776885	0.849608
pmp001280	C23H46NO7P	3-{[(2-Aminoethoxy)(hydroxy)phosphoryl]oxy}-2-hydroxypropyl-9,12-octadecenoate	Alkaloids	-	0.311814	-0.34335
pmb3066	C22H26O12	5-O-p-Coumaroylshikimic acid O-glucoside	Phenolic acids	-	0.346647	-0.211394
pma0680	C26H33N3O6	N1-Caffeoyl-N10-Feruloylspermidine	Alkaloids	-	0.433825	-0.376622
pmp001142	C24H29NO10	Cimicifugamide A	Alkaloids	-	0.55444	-0.44828
Zmhn003297	C21H20O14	3-O-Digalloyl quinic acid	Phenolic acids	-	0.834878	-1.25553
pma0170	C27H35N3O6	N',N''-Diferuloylspermidine	Alkaloids	-	0.32734	-0.293233
Hmcp002399	C23H24O13	Limocitrin-3-O-glucoside	Flavonoids	-	0.0308146	0.0182148
Hmcp002187	C23H24O13	Limocitrin-3-O-galactoside*	Flavonoids	-	0.543676	-0.509204
HJAP006	C23H24O13	Syringetin-7-O-glucoside	Flavonoids	-	0.621389	-0.706119
Zmhn000785	C19H32O16	Di-O-Glucosylquinic acid	Phenolic acids	-	0.0329378	-0.0281014
pmp001279	C21H48N3O9P	Bis(N,N-Diethylethanaminium)-2-acetamido-1,5-anhydro-2-deoxy-1-[-hydroxy(phosphonato)methyl]-D-glucitol	Alkaloids	-	0.0235168	-0.000551784
Hmbn002692	C22H30O14	6'-O-Feruloyl-D-sucrose	Phenolic acids	118230-77-6	0.822495	0.965574
pmn001378	C26H32O11	Pinoresinol-4-O-glucoside	Lignans and Coumarins	41607-20-9	0.902955	-1.14167
Cmln003169	C19H24NO10S3-	6-(Benzoic acid)-1-thiO-glucoside of Methylthio--3-butenyl	Others	-	0.535456	0.471109
Lmmn002274	C26H34O11	Isolariciresinol-9'-O-glucoside	Lignans and Coumarins	63358-12-3	0.723761	-0.767183
pmp001274	C28H48NO7P	2-Hydroxy-5,8,11,14,17-icosapentaenoyloxy]propyl-2-(trimethylammonio)ethyl phosphate	Alkaloids	-	0.658558	-0.713992
pmp001282	C28H50NO7P	Propyl 2-(trimethylammonio)ethyl phosphate	Others	-	0.108939	-0.0720496
Zmhp006502	C25H24O14	Kaempferide-3-O-(6''-malonyl)glucoside	Flavonoids	-	0.177634	-0.125628
pmp000589	C24H22O15	Quercetin-7-O-(6''-malonyl)glucoside	Flavonoids	-	0.627091	-1.13292
Hmln002355	C27H34O12	5'-Methoxymatairesinoside	Lignans and Coumarins	1691201-82-7	0.454472	0.405702
pmn001371	C27H34O12	Eucommin A	Lignans and Coumarins	99633-12-2	0.732477	0.75865
Rfmb25702	C28H34O12	Pinoresinol-4-O-(6''-acetyl)glucoside	Lignans and Coumarins	-	0.920467	-1.20215
pmn001664	C26H42O13	Cinncassiol B-19-O-glucoside	Phenolic acids	-	0.957643	-1.30813
pmb2922	C15H24N2O17P2	Uridine 5'-diphospho-D-glucose	Others	133-89-1	0.157949	0.0849005
Lmqn001932	C28H36O13	Syringaresinol-4'-O-glucoside	Lignans and Coumarins	7374-79-0	0.937983	-1.32305
pmb0492	C34H37N3O6	N',N'',N'''-p-Coumaroyl-cinnamoyl-caffeoyl spermidine	Alkaloids	-	0.0138989	-0.00896611
Rfmb056	C29H36O13	Medioresinol-4'-O-(6'''-acetyl)glucoside	Lignans and Coumarins	-	0.741242	0.806315
Hmbp001825	C26H28O16	Quercetin-3-O-sambubioside	Flavonoids	83048-35-5	0.560033	-1.03869
Lmtp004044	C26H28O16	Quercetin-3-O-apiosyl(1→2)galactoside	Flavonoids	-	0.502286	-1.12478
pmb0711	C27H30O16	Quercetin-7-O-rutinoside	Flavonoids	147714-62-3	0.357674	0.220167
mws0059	C27H30O16	Quercetin-3-O-rutinoside (Rutin)	Flavonoids	153-18-4	0.184072	0.484506
Lmjp002461	C27H30O16	Quercetin-3-O-neohesperidoside	Flavonoids	117611-67-3	0.0875645	-0.00820965
pmn001583	C27H30O16	Quercetin-3-O-robinobioside	Flavonoids	52525-35-6	0.641711	-0.622598
Rfmb26201	C30H38O14	Syringaresinol-4'-O-(6''-acetyl)glucoside	Lignans and Coumarins	-	0.668795	0.670017
pmp001275	C31H61O14N	3-Hydroxypropyl palmitate glc-glucosamine	Alkaloids	-	0.314357	0.164799
pmn001372	C33H44O17	Medioresinol-4,4'-di-O-glucoside	Lignans and Coumarins	88142-63-6	0.794569	-0.924694
pmn001505	C41H64O13	Oleanolic acid-3-O-xylosyl(1→3)glucuronide	Terpenoids	-	0.257467	0.169829
