# Supplementary material for: Integrative analyses of targeted metabolome and transcriptome of Isatidis Radix autotetraploids highlighted key polyploidization-responsive regulators
Source: BMC Genomics. 2021 Sep 17;22:670. doi: 10.1186/s12864-021-07980-w (PMC8449450; doi:10.1186/s12864-021-07980-w)
Supplement: Supplementary file 4 — Additional file 4: Table S4. Polyploidy-responsive genes in Isatidis Radix. [file 12864_2021_7980_MOESM4_ESM.xlsx]

## Sheet: Sheet1
Table S4. Polyploidy-responsive genes in Isatidis Radix.
gene ID	Diploid	Tetraploid	log2FC	FDR	Annotation
Iin00002	24.5033	1.07333	-4.429	1.24659e-09	Transcription elongation factor SPT4 homolog 2
Iin00003	8.96333	0.876667	-3.287	2.46458e-07	Pyruvate kinase, cytosolic isozyme
Iin00005	13.1267	0.79	-3.93	0.00242289	WRKY transcription factor 19
Iin00006	6.28667	0.22	-4.735	4.20995e-08	DNA topoisomerase 3-alpha
Iin00007	4.13667	1.50333	-1.41	0.000890276	Uncharacterized protein At5g08430
Iin00032	14.24	2.81667	-2.294	0.0330782	Delta(8)-fatty-acid desaturase 2
Iin00085	0.23	2.18333	3.255	0.0356641	UDP-glycosyltransferase 72E2
Iin00104	1.16667	6.57667	2.512	0.0337709	LOB domain-containing protein 36
Iin00136	1.12333	7.6	2.772	0.000495792	beta-1,4-xylosyltransferase IRX14H
Iin00187	12.4567	27.6	1.197	0.0184394	Protein CROWDED NUCLEI 4
Iin00191	6.26	0.9	-2.822	0.00535707	xyloglucan endotransglucosylase/hydrolase protein 6
Iin00192	0.00666667	4.30333	9.194	7.00589e-10	UPF0725 protein At1g02770
Iin00214	3.52667	8.96	1.397	9.28166e-06	AP2-like ethylene-responsive transcription factor AIL7
Iin00261	266.063	109.247	-1.227	0.00346937	Agamous-like MADS-box protein AGL31
Iin00282	38.7267	15.4333	-1.304	0.0360851	Uncharacterized protein At5g64816
Iin00289	1.15333	6.47333	2.586	0.013516	Ethylene-responsive transcription factor ABR1
Iin00306	9.09	35.1	1.99	2.54164e-06	inactive ATP-dependent zinc metalloprotease FTSHI 4, chloroplastic
Iin00315	1.23333	5.11333	2.095	1.68585e-05	--
Iin00326	16.07	0	-10.738	7.6728e-15	--
Iin00333	1136.39	289.947	-1.941	0.00132674	Peptidyl-prolyl cis-trans isomerase FKBP12
Iin00337	16.2	41.0167	1.393	0.00344959	Bifunctional riboflavin biosynthesis protein RIBA 1, chloroplastic
Iin00353	204.203	89.77	-1.116	0.0370068	--
Iin00356	73.1167	32.2033	-1.142	0.00528005	--
Iin00396	4.36667	21.22	2.327	0.0114844	Beta-galactosidase 6
Iin00400	0.28	23.4933	6.323	0.000287936	Bifunctional aspartate aminotransferase and glutamate/aspartate-prephenate aminotransferase
Iin00407	0.05	5.65333	6.883	0.00142376	14-3-3-like protein GF14 omega
Iin00423	2.85333	15.6133	2.447	0.00380819	Flavonol synthase/flavanone 3-hydroxylase
Iin00427	5.6	2.66333	-1.025	0.0473325	RecQ-mediated genome instability protein 1
Iin00430	131.703	0.456667	-8.13	1.93369e-36	F-box/LRR-repeat protein At5g63520
Iin00435	19.56	8.87333	-1.106	0.0462973	Mediator of RNA polymerase II transcription subunit 30
Iin00459	2.28	0.406667	-2.393	0.00837766	pectate lyase 22
Iin00462	6.97	52.6167	2.946	0.000347282	BTB/POZ and TAZ domain-containing protein 1
Iin00478	1.17333	24.4267	4.416	0.00152998	Glutaredoxin-C1
Iin00501	8.89	3.25333	-1.44	0.049663	E3 ubiquitin-protein ligase COP1
Iin00502	0	1.21333	6.285	0.0185539	Glutaredoxin-C1
Iin00516	0.0133333	1.16	6.426	0.0349588	--
Iin00530	0.0633333	1.40667	4.545	0.00428826	--
Iin00556	0.173333	5.75	5.089	0.0109376	Protein ODORANT1
Iin00562	0.0166667	23.7933	10.424	6.34604e-21	--
Iin00568	3.46	40.02	3.651	0.000112185	Embryo-specific protein ATS3
Iin00581	9.93	0.253333	-5.25	0.00242781	60S ribosomal protein L17-2
Iin00590	0.613333	4.94	3.093	0.000272325	Heat stress transcription factor B-2a
Iin00619	0.0733333	9.80333	7.022	5.44821e-07	--
Iin00635	0	0.613333	7.115	0.00748284	--
Iin00637	34.5133	153.963	2.256	0.00323067	--
Iin00662	0.0333333	3.07667	6.755	0.00358493	Transcription factor MYB28
Iin00666	5.77	20.8733	1.945	0.00207842	Two-component response regulator-like APRR1
Iin00679	244.833	82.5233	-1.535	0.00127199	--
Iin00704	0.03	2.68333	6.335	0.00909037	Cleavage stimulation factor subunit 50
Iin00741	0.45	7.35	4.087	0.00391844	Chaperone protein dnaJ C76, chloroplastic
Iin00785	34.5067	158.73	2.238	0.0181883	Remorin
Iin00821	0.0766667	1.29667	4.228	0.00143662	Squalene monooxygenase 1,1
Iin00822	398.403	170.117	-1.163	0.00409764	--
Iin00836	0	0.636667	6.145	0.0231121	--
Iin00854	10.97	35.5267	1.79	0.026056	Two-component response regulator-like APRR5
Iin00870	1.96333	8.67667	2.216	0.000286199	--
Iin00907	0.25	11.42	5.57	1.43203e-06	Cytochrome P450 71B14
Iin00916	12.9033	38.96	1.642	0.000596308	Homeobox protein knotted-1-like 3
Iin00922	2.63	7.78	1.587	0.0492246	sucrose-phosphate synthase 2
Iin00939	0.23	3.04	3.773	0.00267248	Cytochrome b-c1 complex subunit 7-2
Iin00952	2.82667	0.18	-3.879	0.0125525	Protein ANTI-SILENCING 1
Iin00987	5.66333	2.44667	-1.155	0.000267683	--
Iin00991	11.13	0.01	-9.971	0.036842	U-box domain-containing protein 52
Iin01005	2.70333	20.2	2.977	0.00290992	Sugar transport protein 13
Iin01021	41.0467	17.8467	-1.148	0.00453225	Anaphase-promoting complex subunit 11
Iin01036	1.05	5.26333	2.405	0.00029764	Calmodulin-binding protein 60 G
Iin01090	23.49	79.8067	1.801	0.0438978	Gibberellin receptor GID1C
Iin01117	19.83	38.2667	1.005	0.00880156	serine/threonine-protein kinase WNK9
Iin01130	0.493333	10.0167	4.437	0.00510243	--
Iin01151	3.26	0.526667	-2.56	0.0222363	Transcription factor MYB78
Iin01163	4.02333	48.1667	3.579	0.0201023	Basic leucine zipper 1
Iin01193	21.18	7.53	-1.431	0.0163486	Protein MARD1
Iin01198	1.31	7.86667	2.609	5.56283e-05	--
Iin01259	0.22	1.16333	2.522	0.0442458	Basic 7S globulin 2
Iin01264	26.17	50.0867	1.002	0.014684	Probably inactive leucine-rich repeat receptor-like protein kinase At5g48380
Iin01279	41.3733	216.737	2.437	5.94577e-07	Nitrile-specifier protein 5
Iin01300	8.92333	1.33667	-2.692	1.77142e-11	--
Iin01323	0.836667	3.09333	1.915	0.0372232	--
Iin01347	116.117	54.08	-1.06	0.04265	Histidine-containing phosphotransfer protein 2
Iin01353	49.4467	19.8233	-1.27	0.0364738	--
Iin01358	1.1	2.64	1.301	0.00843005	Pentatricopeptide repeat-containing protein At3g29230
Iin01368	14.1867	37.66	1.43	0.00751781	Uncharacterized protein At5g39570
Iin01383	117.55	0.423333	-8.039	1.49683e-35	--
Iin01411	12.5867	53.46	2.17	0.013489	AAA-ATPase At3g28580
Iin01415	1.13667	4.81	2.136	0.00145956	AAA-ATPase At3g28510
Iin01441	0	1.1	7.91	0.0238064	Bidirectional sugar transporter SWEET4
Iin01442	0.536667	20.74	5.335	5.21884e-07	Small RNA degrading nuclease 1
Iin01467	141.327	42.2867	-1.72	0.000734654	LOB domain-containing protein 25
Iin01483	3.69	28.8033	3.002	0.0326147	Putative pectate lyase 11
Iin01484	13.22	39.93	1.654	4.25138e-05	Uncharacterized membrane protein At3g27390
Iin01517	148.95	297.537	1.037	0.0312581	B2 protein
Iin01550	3.27	170.98	5.66	0.000453218	Light-regulated protein 1, chloroplastic
Iin01551	3.18333	23.57	2.98	2.35547e-06	--
Iin01558	14.2033	42.83	1.654	0.000105756	pre-mRNA-splicing factor ATP-dependent RNA helicase DEAH5
Iin01562	0.236667	2.00667	3.101	1.21152e-05	Plant intracellular Ras-group-related LRR protein 2
Iin01584	0.47	12.4667	4.849	0.00714559	Cytochrome P450 71B24
Iin01585	0.166667	7.08333	5.44	6.87087e-06	Cytochrome P450 71B3
Iin01586	15.9833	63.9433	2.052	0.0109475	Cytochrome P450 71B23
Iin01589	0.92	22.18	4.609	6.42213e-05	Cytochrome P450 71B19
Iin01590	2.70333	6.20667	1.266	0.0156206	--
Iin01601	21.65	43.77	1.063	0.0026489	Serine/threonine protein phosphatase 2A 55 kDa regulatory subunit B' delta isoform
Iin01609	37.2367	7.43333	-2.28	0.000890276	--
Iin01618	11.8933	27.4933	1.274	0.0124082	Serine/threonine-protein kinase AFC3
Iin01621	87.86	0	-11.631	1.1742e-16	--
Iin01625	0.866667	11.7367	3.894	0.0360462	Beta-glucosidase 3
Iin01629	0.0866667	3.98	5.485	1.35043e-05	--
Iin01634	7.24667	62.55	3.153	0.000471265	AP2/ERF and B3 domain-containing transcription factor ARF14
Iin01667	28.52	9.25333	-1.585	0.0003175	Tetraspanin-13
Iin01675	0.0433333	17.7633	8.651	7.94339e-09	Putative F-box/LRR-repeat protein At3g59230
Iin01676	0.45	14.3533	5.103	4.84531e-06	Cytosolic sulfotransferase 11
Iin01700	0	19.9667	10.199	4.84673e-11	WAT1-related protein At4g16620
Iin01719	12.3933	2.85667	-2.079	0.000856824	O-fucosyltransferase 18
Iin01764	421.817	126.057	-1.715	4.52211e-05	NADH dehydrogenase [ubiquinone] 1 beta subcomplex subunit 3-A
Iin01771	35.6433	229.037	2.745	0.001121	Glutathione S-transferase Z1
Iin01790	1.52333	0.0766667	-4.29	0.0059343	--
Iin01791	2.53667	7.33	1.553	0.00763018	--
Iin01800	11.3567	3.46667	-1.643	0.00708702	Uncharacterized protein At4g15970
Iin01819	0.88	2.62333	1.622	0.0139893	Purple acid phosphatase 8
Iin01823	31.3533	100.2	1.721	0.0473325	xyloglucan endotransglucosylase/hydrolase protein 27
Iin01854	21.9433	7.46667	-1.477	0.014313	--
Iin01856	0.69	0	-6.584	0.00867684	Ethylene-responsive transcription factor 9
Iin01870	3.36667	15.4433	2.259	1.52772e-06	Auxin efflux carrier component 4
Iin01872	9.55333	24.0267	1.36	0.00573521	--
Iin01896	8.49	2.31	-1.821	0.0105247	Origin of replication complex subunit 4
Iin01901	16.61	37.64	1.217	0.00393672	--
Iin01907	93.7933	34.5333	-1.377	0.0108452	DNA-directed RNA polymerases IV and V subunit 4
Iin01936	195.813	72.0933	-1.419	0.0458143	NADH dehydrogenase [ubiquinone] 1 beta subcomplex subunit 8, mitochondrial
Iin01938	210.077	64.8267	-1.704	0.0323257	Cysteine proteinase inhibitor 5
Iin01962	0	0.996667	7.523	0.00117426	--
Iin01982	0.11	0.796667	2.869	0.0392905	YDG domain-containing protein At5g47160
Iin01996	91.92	25.6733	-1.778	0.0454177	Protein MARD1
Iin02027	15.72	50.0167	1.717	0.0282046	Protein HAIKU1
Iin02039	25.6033	8.66	-1.537	0.00719704	AT-hook motif nuclear-localized protein 8
Iin02099	0	0.88	7.611	0.000101539	Protein NRT1/ PTR FAMILY 5.2
Iin02103	34.5233	9.34	-1.819	0.0258594	Transcription elongation factor 1 homolog
Iin02107	15.5633	49.8333	1.721	1.29234e-05	GDSL esterase/lipase At5g45960
Iin02108	22.8267	56.3767	1.357	0.0189709	GDSL esterase/lipase At5g45960
Iin02132	22.4433	7.46667	-1.546	0.00257798	--
Iin02136	5.48	2.39	-1.137	0.0320436	Protein STICHEL-like 4
Iin02142	6.98333	2.21	-1.618	0.00331793	--
Iin02161	13.4567	30.63	1.239	0.0130976	disease resistance protein At5g45510
Iin02163	26.7867	71.49	1.47	0.0432127	disease resistance protein At5g45440
Iin02164	4.90667	17.2067	1.857	0.00562447	--
Iin02175	4.08667	8.69667	1.13	0.018259	Replication protein A 70 kDa DNA-binding subunit C
Iin02177	0.653333	8.16667	3.765	0.0403684	Urea-proton symporter DUR3
Iin02184	0.0466667	0.7	3.949	0.0105806	Glutamate--tRNA ligase, cytoplasmic
Iin02207	4.29333	15.8633	1.976	0.035375	Vesicle-associated membrane protein 714
Iin02213	0.546667	3.22667	2.591	0.0180151	--
Iin02221	2.69	0.156667	-3.984	0.000807821	--
Iin02238	0.07	4.44333	6.095	2.9952e-08	--
Iin02251	0	2.58	8.865	1.97011e-07	Vesicle-associated protein 1-4
Iin02278	0.0133333	0.496667	5.231	0.000588079	LRR receptor-like serine/threonine-protein kinase At3g47570
Iin02307	0	1.70667	8.692	0.00606681	Putative FBD-associated F-box protein At5g44940
Iin02312	0.86	0	-6.203	0.019769	TIR domain-containing protein
Iin02315	0.246667	2.79	3.471	0.000122701	Disease resistance protein LAZ5
Iin02328	13.8333	44.5167	1.743	9.98742e-05	Protein OSB3, chloroplastic/mitochondrial
Iin02343	35.71	12.0133	-1.534	0.00669671	--
Iin02355	182.703	43.5867	-2.069	0.024949	--
Iin02361	2.13	0	-8.445	0.00757809	--
Iin02362	2.57667	0	-6.563	0.0247821	--
Iin02366	24.38	0.106667	-7.78	2.25438e-30	--
Iin02378	18.98	0	-12.31	0.0222885	--
Iin02392	40.5433	14.2967	-1.486	0.0128498	Protein LSD1
Iin02405	0.0433333	2.60667	6.087	0.000376138	Berberine bridge enzyme-like 25
Iin02410	16.53	2.53333	-2.657	2.79455e-05	SH3 domain-containing protein 2
Iin02411	17.1133	1.44333	-3.516	2.45091e-08	SH3 domain-containing protein 2
Iin02420	0.31	1.37	2.189	0.032652	Berberine bridge enzyme-like 25
Iin02480	0.496667	1.36	1.517	0.0290793	Pentatricopeptide repeat-containing protein ELI1, chloroplastic
Iin02491	29.13	61.91	1.148	0.0498077	G-box-binding factor Bzip40
Iin02495	22.91	4.96	-2.183	0.0318052	--
Iin02498	11.5033	3.67	-1.602	0.00349013	--
Iin02518	0.15	2.08667	3.927	0.00741249	UDP-glycosyltransferase 84A1
Iin02532	1.09667	0	-6.395	0.00964269	Actin-related protein 9
Iin02545	0.316667	6.89333	4.531	0.00391568	--
Iin02555	0	0.526667	8.318	0.000733035	splicing factor 3A subunit 1
Iin02570	15.0233	0	-9.719	2.50104e-10	--
Iin02571	13.1767	0.223333	-5.791	1.17564e-10	Plastidial pyruvate kinase 3, chloroplastic
Iin02585	5.2	12.0733	1.261	0.00317428	--
Iin02606	0.0766667	2.88667	5.225	0.034172	Glycerophosphodiester phosphodiesterase GDPD3
Iin02619	0.0333333	0.533333	3.969	0.0474851	LRR receptor-like serine/threonine-protein kinase At1g56140
Iin02624	4.89333	0.316667	-3.85	5.64096e-05	--
Iin02626	0.37	6.12333	4.065	6.28634e-06	F-box/kelch-repeat protein At5g43190
Iin02633	0.0166667	4.36667	8.178	1.4415e-09	Transcription initiation factor TFIID subunit 4b
Iin02636	0.35	2.26667	2.721	0.0051279	--
Iin02637	11.5233	1.83	-2.603	0.0170758	--
Iin02645	44.4067	0.11	-8.736	1.50712e-16	--
Iin02651	559.727	203.643	-1.439	0.0201025	Thioredoxin H-type
Iin02659	0.386667	2.25	2.54	0.0280761	disease resistance protein At5g66900
Iin02665	11.1633	62.5033	2.57	0.00155354	--
Iin02675	0	0.676667	7.612	0.0322546	F-box protein At5g07610
Iin02676	0	0.933333	8.39	0.000463692	3,9-dihydroxypterocarpan 6A-monooxygenase
Iin02694	11.4467	2.82333	-1.987	0.0330041	Zinc-finger homeodomain protein 13
Iin02708	5.58667	0.243333	-4.53	0.00229844	--
Iin02712	1.51667	6.34333	2.144	0.00409216	Alcohol dehydrogenase-like 7
Iin02737	22.1733	9.22333	-1.226	0.036761	TATA-box-binding protein 2
Iin02748	0.0133333	1.10667	6.46	0.000442052	Receptor-like protein EIX2
Iin02791	152.627	47.5833	-1.654	0.0349588	Choline-phosphate cytidylyltransferase 2
Iin02808	100.023	17.5233	-2.469	0.00177095	Ras-related protein RABE1a
Iin02837	13.97	0.323333	-5.335	8.84525e-12	--
Iin02844	29.4067	0.0133333	-10.912	6.88293e-17	--
Iin02852	1278.15	4357.14	1.827	0.00457974	Dehydrin HIRD11
Iin02875	0.706667	0	-8.074	0.000173372	Myosin-11
Iin02876	137.673	11.4267	-3.568	0.0432184	Jacalin-related lectin 35
Iin02879	3.48333	22.52	2.759	0.00396381	Homeobox-leucine zipper protein REVOLUTA, REV
Iin02880	1.54	10.7267	2.851	0.000648761	ATP-dependent DNA helicase Q-like 1
Iin02885	1.71	0	-6.139	0.0199302	--
Iin02888	0	3.65667	8.567	0.00713768	--
Iin02893	30.1467	3.32333	-3.114	7.30623e-05	Hsp70-Hsp90 organizing protein 1
Iin02916	0	18.3333	10.403	1.2363e-06	--
Iin02923	11.9967	0	-10.015	4.99757e-09	--
Iin02969	271.217	1081.54	2.05	0.00230497	Protein DEHYDRATION-INDUCED 19
Iin02978	4.03333	0.0166667	-7.621	1.70068e-06	Senescence/dehydration-associated protein At4g35985, chloroplastic
Iin03004	0	3.49333	8.32	0.0151492	DNA repair protein RAD5B
Iin03005	0	2.40667	8.411	0.0100537	DNA repair protein RAD5B
Iin03020	20.4533	0.0366667	-8.98	9.51101e-22	--
Iin03033	0.57	0.0133333	-5.219	0.020001	Spermidine coumaroyl-CoA acyltransferase
Iin03043	2.39667	10.1633	2.157	0.0264609	nicotianamine synthase 4
Iin03065	0.113333	1.13	3.475	0.0216669	Receptor-like protein EIX2
Iin03074	37.9067	2.79333	-3.722	0.000159568	40S ribosomal protein S23
Iin03081	1.37	10.45	3.024	0.0262953	--
Iin03083	24.4733	0.453333	-5.664	0.00097418	--
Iin03106	0	0.616667	8.062	2.45901e-05	DEAD-box ATP-dependent RNA helicase 7
Iin03118	11.0967	0	-9.612	1.35923e-10	pectinesterase 29
Iin03119	2.49	0	-8.938	8.29756e-09	Putative pectinesterase 10
Iin03122	1.14333	17.2067	3.997	1.04632e-07	purine permease 18
Iin03126	381.63	159.377	-1.219	0.00212767	60S ribosomal protein L21-1
Iin03149	1.26333	9.03	2.854	0.00928803	Beta carbonic anhydrase 6, mitochondrial
Iin03150	0.0866667	1.13667	3.741	0.00090999	Dynamin-related protein 4C
Iin03157	1.32667	4.64667	1.868	0.00553855	Mechanosensitive ion channel protein 3, chloroplastic
Iin03190	0.573333	5.92333	3.451	0.000169871	Dynamin-2B
Iin03195	0	4.88333	8.72	0.000872511	Anthranilate phosphoribosyltransferase, chloroplastic
Iin03196	0	5.63667	8.295	0.0122131	Dynamin-2B
Iin03213	1.56667	14.7533	3.267	0.0271464	Protein NRT1/ PTR FAMILY 4.3
Iin03239	0.0766667	37.51	9.003	9.14209e-12	NAD(P)H-dependent 6'-deoxychalcone synthase
Iin03247	0.406667	1.69667	2.128	0.00628713	DEAD-box ATP-dependent RNA helicase 22
Iin03249	0.85	0.126667	-2.729	0.00469211	--
Iin03259	1.72333	4.02	1.283	0.0189637	F-box protein At1g49990
Iin03261	9.62333	3.06	-1.599	7.82591e-06	Deoxymugineic acid synthase 1-D
Iin03262	7.70333	2.03667	-1.866	0.00023769	DEAD-box ATP-dependent RNA helicase 22
Iin03269	0.35	2.51	2.883	0.0454177	--
Iin03275	12.5267	5.05	-1.267	0.0291403	--
Iin03293	6.39667	1.23667	-2.332	1.43184e-05	DEAD-box ATP-dependent RNA helicase 24
Iin03322	5.71667	0	-7.922	0.0186263	--
Iin03323	6.03667	0	-8.519	0.00689861	--
Iin03341	2.51667	0	-7.279	0.0483185	Gamma-aminobutyrate transaminase POP2, mitochondrial
Iin03343	3.79	27.57	2.94	0.00026258	aldo-keto reductase 3
Iin03347	0.243333	6	4.785	0.000191816	aldo-keto reductase 6
Iin03377	16.86	0	-10.319	3.12305e-09	Serine/threonine-protein kinase MHK
Iin03380	19.3133	4.96333	-1.905	0.000739817	SNF2 domain-containing protein CLASSY 4
Iin03391	4.71333	0.106667	-5.392	8.89877e-18	Cysteine--tRNA ligase 2, cytoplasmic
Iin03402	0.27	3.00333	3.517	0.0109999	Uncharacterized protein At4g19900
Iin03418	13.5167	41.0833	1.64	0.0305474	--
Iin03430	123.633	10.4567	-3.464	6.56538e-06	--
Iin03434	20.6633	43.3167	1.105	0.00195364	--
Iin03449	183.54	5.85667	-4.897	0.000812592	NADP-dependent malic enzyme 3
Iin03473	3.12667	7.21333	1.251	0.00130794	--
Iin03482	1.38	4.99	1.865	0.0139982	--
Iin03488	11.38	42.3933	1.911	0.000934278	Sulfite exporter TauE/SafE family protein 2
Iin03506	19.87	1.56	-3.57	0.0172389	Flavone 3'-O-methyltransferase, COMT1
Iin03507	0.596667	4.15333	2.863	0.0189543	Integrin-linked protein kinase 1
Iin03530	0	1.35667	8.125	8.03578e-05	S-type anion channel SLAH4
Iin03532	0.763333	0	-6.097	0.0182095	--
Iin03542	0.666667	10.5467	4.079	0.0045634	Dynamin-related protein 4C
Iin03598	11.3533	0.336667	-5.021	0.00730834	--
Iin03605	4.77667	21.4333	2.233	0.0459023	Mitochondrial import inner membrane translocase subunit TIM9
Iin03640	0.03	3.79	7.207	0.00183058	--
Iin03703	0	0.88	7.231	0.000382081	Beta-carotene isomerase D27, chloroplastic
Iin03709	3.13667	0.1	-4.905	0.0407404	--
Iin03743	1.14667	0.05	-4.419	1.45743e-06	--
Iin03745	2.33	0.13	-4.146	0.00183394	--
Iin03756	6.86	20.4367	1.66	0.0127098	COP1-interactive protein 1
Iin03761	18.62	88.3467	2.287	0.000713715	--
Iin03787	87.7233	38.38	-1.125	0.0457266	--
Iin03800	0.953333	5.51333	2.634	0.00266956	Alcohol dehydrogenase-like 4
Iin03801	0.353333	6.28667	4.294	0.0334545	--
Iin03806	23.97	2.26	-3.331	4.98065e-08	--
Iin03820	0	3.36	8.789	1.84364e-07	--
Iin03825	8.73667	0.886667	-3.224	9.02169e-09	Enhancer of mRNA-decapping protein 4
Iin03858	0.163333	1.12333	2.879	0.00746786	L-type lectin-domain containing receptor kinase VI.2
Iin03883	84.5833	27.3267	-1.574	6.01279e-05	Phosphoglucan, water dikinase, chloroplastic
Iin03887	15.31	34.3733	1.226	0.0341835	Sulfoquinovosyl transferase SQD2
Iin03913	0.02	1.29667	6.253	0.000413035	Oxysterol-binding protein-related protein 3A
Iin03935	62.2367	26.9367	-1.186	0.0373257	--
Iin03939	1.73	4.96333	1.597	0.00536073	U3 small nucleolar RNA-associated protein 18 homolog
Iin04001	0.0733333	2.42667	4.964	0.0336996	--
Iin04029	61.18	23.3467	-1.331	0.000538915	Membrane magnesium transporter
Iin04046	4.58667	10.6067	1.276	0.00252002	Tryptophan--tRNA ligase, cytoplasmic
Iin04053	0.416667	12.49	5.003	7.11401e-06	Solute carrier family 40 member 2
Iin04061	26.11	61.4667	1.257	0.0475025	GDSL esterase/lipase At5g03610
Iin04076	195.303	30.2667	-2.645	6.70153e-09	2-oxoacid dependent dioxygenase
Iin04087	12.4733	0.11	-6.755	2.07929e-05	glycosyltransferase At5g03795
Iin04110	4.97333	0.00333333	-10.429	3.34994e-13	40S ribosomal protein S3a-2
Iin04111	0.756667	4.42333	2.584	0.000450591	Calmodulin binding protein PICBP
Iin04112	5.29	14.4733	1.507	0.00667227	Triacylglycerol lipase SDP1
Iin04172	39.8167	15.2167	-1.338	0.0097414	Transcription repressor OFP13
Iin04207	12.4067	25.7033	1.108	0.0148595	mediator of RNA polymerase II transcription subunit 26b
Iin04208	0	1.42	7.264	0.00114555	Nuclear pore complex protein NUP85
Iin04248	0.0266667	4.22333	7.249	0.000350066	2-oxoglutarate-dependent dioxygenase At5g05600
Iin04310	0	4.38667	8.531	1.65507e-07	--
Iin04314	0.346667	1.43333	2.098	0.0464331	Cytokinin riboside 5'-monophosphate phosphoribohydrolase LOG7
Iin04335	0.926667	0.0933333	-3.197	0.0152359	MD-2-related lipid-recognition protein ROSY1
Iin04338	8.76	0.426667	-4.229	0.0067482	Nuclear transcription factor Y subunit A-10
Iin04339	0.703333	3.95333	2.546	2.35281e-06	ABC transporter G family member 22
Iin04372	0	0.216667	6.275	0.039566	Transcription factor TGA10
Iin04395	2.79333	20.2533	2.86	0.000185873	Spermidine coumaroyl-CoA acyltransferase
Iin04454	6.82	14.6567	1.163	0.0377834	Structural maintenance of chromosomes protein 6A
Iin04575	0.443333	11.79	4.789	1.40609e-17	Amino acid permease 2
Iin04578	121.943	44.1267	-1.443	0.0106272	RNA polymerase II transcriptional coactivator KIWI
Iin04639	0	2.12	7.201	0.00115807	Elicitor peptide 7
Iin04656	12.3033	161.9	3.712	2.10256e-06	MADS-box protein FLOWERING LOCUS C
Iin04665	6.48333	65.6767	3.417	0.00509365	--
Iin04667	7.68333	1.44333	-2.35	1.75089e-08	--
Iin04670	24.2733	72.1	1.602	0.0205483	Ras-related protein RABH1e
Iin04683	117.037	30.3433	-1.926	0.0424764	Histone H3.2
Iin04685	6.84	55.7	3.161	0.033396	Putative clathrin assembly protein At5g10410
Iin04702	0.0166667	0.816667	5.545	0.00274172	Transcription factor bHLH61
Iin04705	4.14667	9.48667	1.247	0.014573	Cytochrome P450 81E8
Iin04717	11.7233	0.476667	-4.546	0.00833668	Aspartyl protease family protein At5g10770
Iin04727	93.3733	38.12	-1.221	0.0373472	Chorismate mutase 2
Iin04834	0	35.38	11.499	0.0375223	--
Iin04913	0.126667	1.71	3.822	0.0326479	Bidirectional sugar transporter SWEET15
Iin04916	6.38333	28.4	2.233	0.0188811	GEM-like protein 5
Iin04923	0.493333	0.02	-4.781	0.023046	Inactive leucine-rich repeat receptor-like protein kinase CORYNE
Iin04931	0.476667	6.70333	3.881	2.24302e-08	Uncharacterized protein At1g10890
Iin05003	13.58	6.02	-1.14	0.0266471	ABC transporter I family member 11, chloroplastic
Iin05016	7.14	23.4533	1.784	0.00239424	E3 ubiquitin-protein ligase XBAT32
Iin05027	0.9	0.19	-2.183	0.0180524	Peptide methionine sulfoxide reductase A5
Iin05057	0.00666667	0.493333	5.859	0.00606681	Cullin-associated NEDD8-dissociated protein 1
Iin05062	179.113	69.9	-1.312	0.0300907	ADP-ribosylation factor
Iin05088	1.84667	4.91	1.47	0.00217268	Pentatricopeptide repeat-containing protein At5g15010, mitochondrial
Iin05090	2.78333	0.653333	-2.031	2.46069e-05	Inositol hexakisphosphate and diphosphoinositol-pentakisphosphate kinase VIP2
Iin05101	805.39	363.693	-1.111	0.0402194	40S ribosomal protein S9-1
Iin05103	1079.97	326.243	-1.717	0.0151794	Gibberellin-regulated protein 4
Iin05104	0.0533333	1.30333	4.669	0.00722885	Amino acid transporter AVT1J
Iin05126	54.4567	20.31	-1.374	0.00745271	Membrane-anchored ubiquitin-fold protein 2
Iin05185	0.22	1.67333	2.949	0.0125271	carboxylesterase 17
Iin05189	304.803	132.393	-1.15	0.043414	40S ribosomal protein S7-3
Iin05196	29.8333	7.44667	-1.933	9.98742e-05	--
Iin05212	111.57	24.9567	-2.141	0.0245451	--
Iin05213	13.69	85.79	2.68	0.00945511	acyl-activating enzyme 5, peroxisomal
Iin05222	7.75667	2.91667	-1.369	0.0309202	Tyrosine-protein phosphatase DSP5
Iin05229	48.0633	19.8767	-1.234	0.00657284	--
Iin05259	9.37333	24.73	1.46	0.0025105	SART-1 family protein DOT2
Iin05278	9.61667	23.9067	1.359	0.0198329	NADP-dependent alkenal double bond reductase P2
Iin05291	0	1.98667	7.008	0.00114555	--
Iin05314	0.0733333	1.58	4.423	2.16454e-05	Glutamate decarboxylase 1
Iin05315	6.54	15.3667	1.269	0.00748284	Glutamate decarboxylase 1
Iin05334	0.05	0.636667	3.774	0.0273189	(Z)-3-hexen-1-ol acetyltransferase
Iin05344	34.73	15.6333	-1.105	0.000871428	--
Iin05371	7.9	19.0333	1.333	0.0146535	Protein DA1-related 4
Iin05372	21.8667	5.82	-1.84	0.000210272	Disease resistance-like protein CSA1
Iin05413	0	25.96	11.219	3.27399e-12	Protein SUPPRESSOR OF npr1-1, CONSTITUTIVE 1
Iin05414	1573.48	559.723	-1.451	0.00455459	40S ribosomal protein S16-1
Iin05425	4.66667	16.3667	1.833	0.0486268	--
Iin05450	4.60333	0.873333	-2.36	0.0134201	--
Iin05456	0.0366667	0.623333	4.146	0.0141654	Nucleolin 2
Iin05492	8.40667	22.3733	1.495	0.0278852	--
Iin05493	0.0433333	0.553333	3.842	0.0137339	3-dehydrosphinganine reductase TSC10B
Iin05495	4.85667	0.906667	-2.337	0.0053246	Glucose-1-phosphate adenylyltransferase large subunit 1, chloroplastic
Iin05500	1.16667	5.88333	2.359	4.87029e-06	ATP-dependent DNA helicase CHR23
Iin05508	5.78	25.9667	2.178	0.000526957	Polyubiquitin 14
Iin05520	0.11	1.56667	3.83	0.0180421	Nuclear transcription factor Y subunit C-5
Iin05521	0.366667	5.81333	4.08	0.000820607	--
Iin05537	9.95	2.41667	-1.986	0.0161587	--
Iin05549	1.88	0.0366667	-5.587	0.00166805	--
Iin05585	97.5033	15.0967	-2.701	0.00914307	SPX domain-containing protein 1
Iin05589	72.69	16.8167	-2.086	0.000105885	50S ribosomal protein L36, chloroplastic
Iin05593	0	0.756667	7.546	0.0416069	Floral homeotic protein PISTILLATA
Iin05594	0.706667	12.2433	4.058	0.0391265	--
Iin05595	1.14	19.7333	4.129	0.000145554	galactinol--sucrose galactosyltransferase 6
Iin05599	972.883	381.41	-1.316	0.0216504	40S ribosomal protein S8-1
Iin05636	13.1933	2.21333	-2.598	0.0330782	--
Iin05640	13.27	25.9833	1.03	0.0219231	Phosphoinositide phosphatase SAC4
Iin05649	21.25	86.8433	2.033	0.0179602	Nucleolin 1
Iin05652	0	0.536667	6.706	0.0259367	Nucleolin 2
Iin05678	0.136667	0.886667	2.732	0.00044801	Protein argonaute 9
Iin05688	4.65667	0.263333	-4.141	3.1075e-08	F-box protein At3g58530
Iin05720	0.266667	2.29	3.186	0.000211201	NAC domain-containing protein 89
Iin05736	11.8667	24.3567	1.09	0.0471419	--
Iin05748	0.0233333	10.8767	8.823	1.29425e-09	--
Iin05752	20.5667	1.70333	-3.567	0.00560849	Glyoxylate/succinic semialdehyde reductase 2, chloroplastic
Iin05753	5.39333	0.513333	-3.353	6.16417e-09	FBD-associated F-box protein At5g22730
Iin05794	7.66333	16.6933	1.168	0.0344664	--
Iin05810	0.216667	1.33667	2.685	0.00702785	--
Iin05814	0	0.79	7.405	0.000468513	Protein indeterminate-domain 9
Iin05822	127.253	49.4433	-1.333	0.00954493	Adenylate kinase isoenzyme 6 homolog
Iin05827	0.43	2.94333	2.762	0.00026402	L-type lectin-domain containing receptor kinase I.7
Iin05836	9.73	3.34333	-1.468	0.00984144	B3 domain-containing protein At5g60142
Iin05840	1.25	8.29333	2.706	0.0451582	Two-component response regulator-like APRR3
Iin05841	2.94	9.59333	1.716	0.0323761	Myosin-17
Iin05870	14.56	4.22	-1.721	0.00930538	Methyl-CpG-binding domain-containing protein 7
Iin05872	19.5267	317.803	4.03	0.0258156	Transcription factor MYB59
Iin05875	0.636667	6.90667	3.514	0.015765	Monofunctional riboflavin biosynthesis protein RIBA 3, chloroplastic
Iin05908	8.32333	0.623333	-3.674	1.45884e-05	--
Iin05910	0.02	0.483333	4.791	0.00051588	Telomere repeat-binding protein 1
Iin05912	52.9367	10.8533	-2.236	0.00105518	--
Iin05914	0.00333333	1.16	7.759	1.4473e-05	Protein INVOLVED IN DE NOVO 2
Iin05915	0	0.363333	6.87	0.0464311	Factor of DNA methylation 4
Iin05921	6.44333	34.11	2.446	0.000224384	WUSCHEL-related homeobox 2
Iin05932	2.4	5.62667	1.303	0.0219679	Sulfoquinovosyl transferase SQD2
Iin05933	22.71	262.917	3.581	0.00551212	--
Iin05993	9.04667	26.84	1.627	0.000149357	Gibberellin 2-beta-dioxygenase 8
Iin06038	86.36	31.6767	-1.413	0.00710498	Bifunctional bis(5'-adenosyl)-triphosphatase/adenylylsulfatase FHIT
Iin06046	6.44667	17.79	1.505	0.0337709	Formin-like protein 13
Iin06047	0.83	5.84333	2.865	6.51365e-06	Probably inactive leucine-rich repeat receptor-like protein kinase At5g58150
Iin06054	0.02	2.43667	7.205	2.89241e-07	Two-component response regulator ARR18
Iin06055	48.13	204.927	2.182	0.0368106	Temperature-induced lipocalin-1
Iin06059	13.18	27.1	1.101	0.0177115	FIP1[V]-like protein
Iin06100	1.83	12.9333	2.873	0.00304165	CBL-interacting serine/threonine-protein kinase 21
Iin06135	26.77	10.5233	-1.289	0.00234591	--
Iin06136	54.7333	25.7633	-1.032	0.000566177	--
Iin06143	0.0533333	0.7	3.74	0.0222423	Cytochrome P450 81F2
Iin06157	0	2.42	7.393	0.00567845	Calcium-transporting ATPase 8, plasma membrane-type
Iin06169	5.76333	12.7567	1.205	0.0154285	U-box domain-containing protein 34
Iin06186	0.0866667	2.16333	4.704	0.0304029	Mitochondrial import receptor subunit TOM40-1
Iin06209	7.22667	2.8	-1.335	0.0147885	Putative dual specificity protein phosphatase DSP8
Iin06217	0.15	2.5	4.079	0.0242956	Arginine--tRNA ligase, chloroplastic/mitochondrial
Iin06220	6.15333	0.24	-4.578	0.0394508	--
Iin06244	3.93667	0.22	-4.131	0.0247583	Zinc finger CCCH domain-containing protein 33
Iin06256	7.54333	20.4533	1.491	0.0200134	GPI-anchored protein LLG1
Iin06266	0.773333	0	-6.866	0.0012372	--
Iin06268	0	2.67667	7.117	0.00160313	Mediator of RNA polymerase II transcription subunit 32
Iin06271	2.09333	6.83333	1.729	0.0166447	LRR receptor-like serine/threonine-protein kinase
Iin06272	5.89667	53.07	3.24	3.27399e-12	Heat shock protein 90-2
Iin06274	3.67333	50.3033	3.822	0.0206001	E3 ubiquitin-protein ligase At4g11680
Iin06275	0.936667	4.30667	2.251	1.363e-06	--
Iin06280	0.03	1.62	5.736	0.00142942	--
Iin06303	6.53	0.82	-2.98	0.0201023	Inactive beta-amylase 4, chloroplastic
Iin06310	17.72	45.23	1.411	0.0412366	Glycine-rich RNA-binding protein 7
Iin06311	25.43	51.0633	1.07	0.0304551	--
Iin06332	65.59	0	-13.891	9.51101e-22	--
Iin06337	4.50333	1.83	-1.25	0.00254127	--
Iin06342	205.93	50.4267	-2.017	0.0377834	--
Iin06344	0.283333	4.62667	4.06	0.00767391	--
Iin06360	0.19	3.07	4.138	0.0398373	Indole-3-acetate O-methyltransferase 1
Iin06375	0	4.87333	8.224	1.17389e-05	Protein translocase subunit SECA1, chloroplastic
Iin06380	0	3	8.579	7.33867e-06	GDSL esterase/lipase At5g55050
Iin06381	18.01	7.00333	-1.309	0.0359753	--
Iin06382	0.3	4.23	3.884	0.00332543	RING-H2 finger protein ATL80
Iin06403	145.91	69.3	-1.029	0.0225921	--
Iin06417	4.17333	9.36	1.22	0.0471419	Autophagy-related protein 18f
Iin06470	0	6.19667	9.39	1.90439e-08	Hydroxyproline O-galactosyltransferase GALT2
Iin06479	0.683333	6.54667	3.398	0.0408846	Flavone 3'-O-methyltransferase, COMT1L
Iin06491	1.01667	4.75333	2.239	0.00110624	Hypersensitive-induced response protein 3
Iin06504	10.2767	3.21333	-1.608	0.0363869	--
Iin06507	1.44333	13.4767	3.306	0.0403684	Early nodulin-like protein 2
Iin06509	0.0366667	5.72667	7.274	6.58173e-11	bifunctional methylthioribulose-1-phosphate dehydratase/enolase-phosphatase E1
Iin06526	156.857	69.56	-1.119	0.0283438	Protein FATTY ACID EXPORT 6
Iin06555	4.37667	9.49667	1.178	0.0334512	--
Iin06570	70.7833	31.1667	-1.138	0.0214437	Plastid division protein PDV1
Iin06572	0.0466667	0.763333	4.085	0.00121553	--
Iin06614	32.8	15.5733	-1.029	0.0116637	--
Iin06630	0	1.25	6.833	0.00240272	WRKY transcription factor 20
Iin06647	0.123333	3.23667	4.776	1.86135e-05	DUF21 domain-containing protein At5g52790
Iin06652	1.96	0	-6.873	0.00287877	Heavy metal-associated isoprenylated plant protein 12
Iin06677	4.63333	36.5833	2.98	0.0121833	Protein DETOXIFICATION 16
Iin06703	189.647	87.1767	-1.085	0.0316748	Small acidic protein 1
Iin06717	0.0166667	0.916667	5.839	0.0145377	--
Iin06752	0.683333	0.0233333	-4.905	0.0288738	Protein HOTHEAD
Iin06759	22.67	10.4467	-1.081	0.0134201	--
Iin06801	0.0966667	32.8867	8.668	2.81559e-08	Protein LAZ1 homolog 1
Iin06805	0.0433333	1.96333	5.62	0.0201023	--
Iin06868	46.2967	8.78333	-2.311	0.0105806	Succinate dehydrogenase assembly factor 2, mitochondrial
Iin06874	8.30333	0.873333	-3.178	3.65101e-05	Guanylate kinase 3, chloroplastic
Iin06880	11.68	35.2167	1.67	0.028429	Protein MHF1 homolog
Iin06881	0.03	8.73	8.196	6.03045e-08	Methyl-CpG-binding domain-containing protein 10
Iin06884	15.3133	5.13	-1.525	0.000102048	--
Iin06885	11.3767	5.11333	-1.103	0.00741482	Crossover junction endonuclease MUS81
Iin06895	1.20333	4.54	2.002	0.0498077	methyltransferase PMT11
Iin06896	0	2.30333	7.91	0.000105885	--
Iin06931	0	50.2933	11.321	9.50863e-17	Mitochondrial import inner membrane translocase subunit TIM8
Iin06969	88.0967	23.0433	-1.903	0.000572226	--
Iin06990	0	1.09	8.189	2.06934e-05	4-hydroxy-3-methylbut-2-en-1-yl diphosphate synthase (ferredoxin), chloroplastic
Iin07021	2.84667	24.3367	3.126	0.000769436	High-affinity nitrate transporter 3.1
Iin07049	2.45	0.466667	-2.342	4.60978e-05	Protein JINGUBANG
Iin07051	0.0366667	2.23667	5.853	5.56299e-05	--
Iin07052	1.46	13.8433	3.319	0.00953926	Uncharacterized protein At5g50100, chloroplastic
Iin07094	3.03667	0.146667	-4.254	0.000223129	Senescence/dehydration-associated protein At4g35985, chloroplastic
Iin07095	1.05667	0.0233333	-5.321	0.00534802	--
Iin07096	0.776667	0.02	-5.251	0.0313142	--
Iin07099	25.5933	1.25	-4.299	5.08834e-12	Histone-lysine N-methyltransferase ATX4
Iin07150	0	0.906667	6.789	0.0492227	Chromatin assembly factor 1 subunit FAS1
Iin07151	68.2467	9.77333	-2.703	0.00323235	DNA (cytosine-5)-methyltransferase 1
Iin07195	2.08333	134.347	6.115	4.13358e-14	L-ascorbate peroxidase S, chloroplastic/mitochondrial
Iin07196	0	24.4633	11.558	1.10065e-15	Nucleosome assembly protein 1
Iin07199	0	293.68	15.373	6.77711e-18	thionin-2.4
Iin07202	0	0.483333	7.131	0.006894	Serine/arginine-rich splicing factor SR34A
Iin07203	3.79333	18.99	2.379	6.43116e-11	BTB/POZ domain-containing protein At4g08455
Iin07357	17.2933	4.27333	-1.935	0.0217253	--
Iin07358	57.8833	16.3933	-1.753	0.000218148	inactive shikimate kinase like 2, chloroplastic
Iin07392	0	1.55333	7.397	0.0448819	--
Iin07467	1.02	10	3.347	0.018259	methyltransferase PMT17
Iin07472	23.1767	7.33667	-1.57	0.0260186	40S ribosomal protein S12-2
Iin07483	9.80333	1.05333	-3.137	0.0155583	Polyadenylate-binding protein-interacting protein 12
Iin07504	6.78	28.7233	2.145	9.17668e-05	UDP-glycosyltransferase 91C1
Iin07515	1.26667	0.206667	-2.57	0.0176033	GDSL esterase/lipase At5g08460
Iin07517	0.606667	3.33	2.478	0.00954973	UDP-glucose 4-epimerase 5
Iin07520	0.01	3.23	8.426	2.93356e-06	Nucleoside diphosphate kinase III, chloroplastic/mitochondrial
Iin07528	0.573333	0	-6.298	0.0117938	Putative 57 kDa heat shock protein
Iin07543	80.8833	0	-12.597	0.0184663	--
Iin07546	0.0466667	2.65333	5.816	0.0031787	--
Iin07556	38.03	146.67	1.962	0.00186745	Monodehydroascorbate reductase, chloroplastic/mitochondrial
Iin07562	8.41667	1.09333	-2.957	0.0245009	Homeobox-leucine zipper protein ATHB-15
Iin07564	40.1067	0	-10.495	5.8674e-11	--
Iin07573	7.08333	271.3	5.279	1.45803e-05	E3 ubiquitin-protein ligase RHA1B
Iin07576	0.18	2.84667	3.984	0.0230989	Beta-adaptin-like protein C
Iin07578	4.84	117.61	4.639	4.24176e-09	--
Iin07593	4.82	10.1767	1.135	0.000821544	Heat stress transcription factor B-2b
Iin07610	41.8667	14.0333	-1.511	0.00395895	--
Iin07611	16.76	4.17667	-2.014	0.0450641	Agamous-like MADS-box protein AGL14
Iin07612	16.1033	3.32333	-2.295	0.0492716	Agamous-like MADS-box protein AGL14
Iin07627	0.906667	0.13	-2.757	0.0205565	WRKY transcription factor 19
Iin07642	12.1033	45.6833	1.936	0.0231121	Methylsterol monooxygenase 1-1
Iin07657	9.38333	79.7067	3.14	0.0164616	Primary amine oxidase
Iin07672	3.24333	9.61667	1.612	0.000215468	Hsp70-Hsp90 organizing protein 3
Iin07674	0.74	5.94333	3.082	1.54629e-09	H/ACA ribonucleoprotein complex subunit 4
Iin07675	3.76333	9.80667	1.463	0.0402749	H/ACA ribonucleoprotein complex subunit 4
Iin07680	0.41	14.28	5.204	0.00208317	Lipid transfer protein EARLI 1
Iin07685	0	1.25333	7.126	0.0144645	pEARLI1-like lipid transfer protein 2
Iin07698	270.943	125.577	-1.071	0.0470381	H/ACA ribonucleoprotein complex subunit 2-like protein
Iin07743	0	15.77	11.906	4.38753e-16	Protein WVD2-like 7
Iin07744	0	7.2	9.679	2.32267e-09	F-box/kelch-repeat protein At4g39550
Iin07745	0	5.47667	10.285	6.94537e-10	F-box/kelch-repeat protein At4g39550
Iin07771	4.94333	1.88	-1.317	0.0313852	--
Iin07782	4.42667	14.7333	1.806	0.00838936	L-type lectin-domain containing receptor kinase VII.1
Iin07786	0	1.08	6.997	0.0130483	--
Iin07847	3.28333	1.39667	-1.188	0.0322128	--
Iin07859	0	0.253333	6.461	0.0141306	Protein ACCELERATED CELL DEATH 6
Iin07878	1.29	6.28	2.277	0.00592453	Protein TIC 20-IV, chloroplastic
Iin07937	20.7367	42.23	1.079	9.76985e-05	--
Iin07939	0.21	2.52333	3.666	0.014524	ATP sulfurylase 4, chloroplastic
Iin07940	2.75667	5.85667	1.143	0.0288065	Protein NETWORKED 1D
Iin07964	1.11667	3.45667	1.664	0.0433153	Alkylated DNA repair protein ALKBH8 homolog
Iin07968	0.59	0.11	-2.363	0.0179602	DNA mismatch repair protein PMS1
Iin07980	0.0366667	3.00333	6.336	6.87711e-05	--
Iin07981	0.586667	8.99667	3.938	1.48998e-06	--
Iin07987	7.56	25.62	1.845	0.0394838	--
Iin07988	8.31667	27.2433	1.787	0.0230444	--
Iin07989	10.9433	38.74	1.901	0.000825483	--
Iin07993	0.156667	1.19667	2.944	0.0384541	Pentatricopeptide repeat-containing protein At2g41720
Iin08008	2.57333	10.9867	2.17	0.00624061	High mobility group B protein 1
Iin08060	0	2.54	8.333	0.00278531	Cysteine-rich receptor-like protein kinase 4
Iin08061	0.06	2.26667	5.227	0.0371523	Pentatricopeptide repeat-containing protein At2g41720
Iin08107	2.62333	11.23	2.198	0.0196167	pre-mRNA-splicing factor ATP-dependent RNA helicase DEAH5
Iin08110	475.08	167.117	-1.453	0.00358466	60S acidic ribosomal protein P1-2
Iin08119	1.19	6.62333	2.521	1.40101e-18	Calcium-transporting ATPase 2, endoplasmic reticulum-type
Iin08152	4.33333	16.8167	2.009	0.00829517	Putative phosphatidylinositol 4-phosphate 5-kinase 11
Iin08177	0.266667	4.07667	4.062	0.00136605	Mitogen-activated protein kinase 4
Iin08190	0.143333	5.99667	5.355	3.27472e-05	Actin-depolymerizing factor 8
Iin08201	14.5167	5.61	-1.319	0.00953926	--
Iin08206	0.446667	2.47333	2.502	0.00408881	Rop guanine nucleotide exchange factor 3
Iin08212	35.25	189.393	2.476	2.45091e-08	aquaporin PIP1-4
Iin08222	2.68	8.72667	1.733	0.045244	E3 ubiquitin-protein ligase RHB1A
Iin08260	207.13	84.7533	-1.263	0.0152342	--
Iin08265	0.583333	42.21	6.196	8.20686e-16	Nucleoside diphosphate kinase 1
Iin08367	577.5	219.517	-1.359	0.0239164	60S acidic ribosomal protein P1-1
Iin08377	17.01	0	-9.773	1.97792e-11	Uncharacterized calcium-binding protein At1g02270
Iin08387	0.983333	5.97	2.622	0.0213986	--
Iin08414	0.22	0.876667	2.027	0.0484414	ABC transporter B family member 11
Iin08418	2.13333	57.9067	4.811	0.00469991	E3 ubiquitin ligase SUD1
Iin08425	9.13333	4.06333	-1.116	0.0266751	Importin subunit alpha-6
Iin08437	1.93667	6.01333	1.688	0.00612768	Beta-glucosidase 11
Iin08501	2.53333	4.96333	1.033	0.0152778	Pentatricopeptide repeat-containing protein At1g03560, mitochondrial
Iin08505	2.12	0.64	-1.672	0.00776366	--
Iin08510	15.5533	6.13667	-1.279	0.0250202	--
Iin08511	4.53333	0.59	-2.961	0.00715906	CASP-like protein 1C2
Iin08526	21.14	0.843333	-4.613	0.000211201	Uncharacterized membrane protein At3g27390
Iin08583	455.267	148.517	-1.575	0.000896382	60S ribosomal protein L23
Iin08639	60.4933	8.40667	-2.876	0.0192693	Tyrosine-protein phosphatase DSP1
Iin08658	33.3767	8.33667	-1.975	0.00273834	--
Iin08680	69.09	28.3967	-1.239	0.047973	--
Iin08735	0	1.20333	7.947	0.00112593	fructokinase-2
Iin08747	6.43	0.106667	-5.915	4.10819e-06	Transcription factor bHLH89
Iin08753	21.0633	76.75	1.918	0.0152846	Transcription factor GTE4
Iin08766	26.23	57.9067	1.199	0.0312018	alpha,alpha-trehalose-phosphate synthase [UDP-forming] 7
Iin08789	0.00333333	2.48667	9.418	1.15176e-10	DExH-box ATP-dependent RNA helicase DExH2
Iin08790	0.00666667	4.48	9.844	1.65536e-10	DExH-box ATP-dependent RNA helicase DExH2
Iin08795	9.26667	21.4167	1.259	0.0237697	--
Iin08817	88.9133	21.8233	-1.96	0.0111978	--
Iin08846	0	0.833333	8.251	0.000389464	WPP domain-associated protein
Iin08876	75.2633	245.5	1.728	0.00446683	Pentatricopeptide repeat-containing protein At1g07590, mitochondrial
Iin08878	0.413333	2.20667	2.418	0.0205362	Protein TRM32
Iin08884	266.697	72.5267	-1.874	0.0072977	Histone H4 variant TH091
Iin08888	998	425.923	-1.165	0.0369806	40S ribosomal protein S15a-1
Iin08894	0.136667	3.15667	4.53	0.0114029	3-ketoacyl-CoA synthase 3
Iin08913	16.9133	4.22	-1.957	0.000424354	Nuclear transcription factor Y subunit C-1, NF-YC-1
Iin08926	0.233333	3.25333	3.862	0.00957821	High-affinity nitrate transporter 2.1
Iin08927	0.283333	3.82333	3.817	0.0198334	High-affinity nitrate transporter 2.1
Iin08946	1.80667	7.47333	2.084	0.0471419	Transcription factor TGA9
Iin08947	9.54667	0.806667	-3.458	0.00364239	--
Iin08956	2.97	0.133333	-4.345	0.0201023	Aluminum-activated malate transporter 2
Iin08975	9.57333	24.7533	1.437	0.0081961	Putative lysine-specific demethylase JMJ16
Iin08994	6.18667	12.68	1.08	0.0459592	Myosin-binding protein 1
Iin09006	7.54	18.31	1.328	0.00524638	Sugar transporter ERD6-like 3
Iin09038	211.827	58.4133	-1.857	0.0454177	Histone H3.2
Iin09047	161.85	10.6133	-3.827	0.00026414	--
Iin09055	1.64667	0.11	-3.735	0.0485357	WAT1-related protein At1g09380
Iin09057	69.1233	14.6667	-2.22	0.014575	Putative 12-oxophytodienoate reductase-like protein 1
Iin09063	1.59333	20.4133	3.672	0.0113303	Glucan endo-1,3-beta-glucosidase 1
Iin09069	7.22667	22.0233	1.68	0.0485065	Germin-like protein subfamily 2 member 1
Iin09123	33.9533	112.95	1.806	0.0136306	Receptor-like protein kinase HAIKU2
Iin09136	0.0566667	7.82667	7.091	3.60759e-10	F-box/LRR-repeat/kelch-repeat protein At1g09650
Iin09158	0.163333	11.76	6.311	0.00704024	Glutathione S-transferase U18
Iin09180	8.37667	2.59	-1.642	0.0340913	--
Iin09202	0.24	6.41667	4.844	9.50246e-05	F-box/LRR-repeat/kelch-repeat protein At1g09650
Iin09210	100.927	16.4567	-2.539	5.64096e-05	--
Iin09235	0.13	2.01	4.094	0.00619184	Uncharacterized protein At4g04980
Iin09248	7.4	3.15	-1.165	0.0492246	F-box protein At1g61340
Iin09278	0.58	5.62333	3.313	0.00481934	Glucose-6-phosphate/phosphate translocator 2, chloroplastic
Iin09290	290.327	60.04	-2.214	0.00911005	--
Iin09315	1.22667	2.36667	1.011	0.0216829	Pentatricopeptide repeat-containing protein At4g28010
Iin09329	26.4233	7.98	-1.699	0.000469073	BAG family molecular chaperone regulator 5, mitochondrial
Iin09331	0.00666667	14.2967	10.599	1.98237e-14	--
Iin09350	151.713	69.8233	-1.083	0.0473822	calcium-binding protein CML13
Iin09417	1.03667	7.00667	2.831	0.00184175	Cytochrome P450 71B29
Iin09430	0.02	0.706667	5.191	0.013257	Protein GLE1
Iin09433	6.76333	15.44	1.254	0.0212754	Protein CROWDED NUCLEI 2
Iin09445	0.213333	3.64	4.212	0.0223854	--
Iin09453	0.0733333	7.29333	6.728	5.13058e-09	--
Iin09454	0.186667	15.9567	6.538	7.88732e-11	--
Iin09473	0	0.626667	6.833	0.00246522	PI-PLC X domain-containing protein At5g67130
Iin09486	0.623333	14.0967	4.565	0.000575165	lysophospholipase BODYGUARD 1
Iin09487	0.896667	6.89	2.958	0.0156669	PLASMODESMATA CALLOSE-BINDING PROTEIN 3
Iin09525	10.06	64.35	2.699	0.0456195	apyrase 5
Iin09549	233.997	84.0933	-1.444	0.0408481	NADH dehydrogenase [ubiquinone] 1 beta subcomplex subunit 3-B
Iin09552	0.326667	1.54333	2.342	0.0391696	Ankyrin repeat-containing protein BDA1
Iin09567	25.39	49.93	1.03	0.037771	splicing factor 3A subunit 1
Iin09568	7.56	3.58	-1.022	0.0199278	Sodium/hydrogen exchanger 8
Iin09637	5.48333	1.6	-1.724	0.00127879	Signal recognition particle 54 kDa protein 3
Iin09664	3.01	0.61	-2.279	0.02167	Auxin-responsive protein IAA5
Iin09683	3.34	0.11	-4.818	0.00899326	Plastidial pyruvate kinase 3, chloroplastic
Iin09690	580.313	181.907	-1.641	0.00141936	40S ribosomal protein S12-2
Iin09703	20.4833	5.32	-1.908	4.48641e-05	--
Iin09717	9.82667	53.74	2.52	0.000966246	Glyceraldehyde-3-phosphate dehydrogenase GAPCP2, chloroplastic
Iin09726	0	0.613333	7.071	0.00364582	Organic cation/carnitine transporter 3
Iin09727	5.39	0.103333	-5.699	3.50479e-06	Cell division cycle 5-like protein
Iin09736	0.333333	6.68	4.335	9.10759e-09	Zinc finger A20 and AN1 domain-containing stress-associated protein 9
Iin09739	0	0.843333	6.646	0.0169931	Auxin-responsive protein SAUR41
Iin09810	0.00666667	0.25	5.392	0.0297764	ATPase 10, plasma membrane-type
Iin09822	1.21333	0.04	-4.796	0.00428826	Mechanosensitive ion channel protein 6
Iin09828	31.3633	10.7467	-1.495	0.00657284	nucleoside diphosphate kinase 5
Iin09829	0.376667	4.33667	3.627	0.0424984	Lipoxygenase 3, chloroplastic
Iin09831	12.4333	26.7433	1.166	0.0296241	Transcription initiation factor TFIID subunit 12b
Iin09836	3.65667	8.34333	1.246	0.00682785	phospholipid-transporting ATPase 4
Iin09879	1.74333	3.78667	1.161	0.0416236	UNC93-like protein 2
Iin09883	90.99	30.05	-1.568	0.0101723	--
Iin09893	6.76333	1.86	-1.844	0.0428769	Peptidyl-prolyl cis-trans isomerase FKBP17-2, chloroplastic
Iin09896	2.94333	0.576667	-2.319	0.00585293	Ras-related protein RABA6b
Iin09913	11.2267	0.09	-6.914	2.5336e-15	Transcription factor BEE1/Bhlh44
Iin09927	6.45	31.62	2.322	0.010572	Transcription factor MYB51
Iin09943	5.22	10.2467	1.038	0.0210481	xyloglucan 6-xylosyltransferase 5
Iin09980	0	1.47	6.282	0.0145538	Histone H2A.6
Iin10002	111.603	520.16	2.287	0.00745271	--
Iin10004	0.61	27.41	5.605	4.73273e-12	Glutathione S-transferase DHAR2
Iin10009	0.08	0.786667	3.271	0.0109942	--
Iin10018	107.797	33.38	-1.618	0.0142961	--
Iin10019	5.97667	13.8433	1.276	0.0295595	BEL1-like homeodomain protein 10
Iin10029	61.3667	4.92	-3.656	2.34369e-06	Auxin-responsive protein SAUR50
Iin10069	54.6667	148.44	1.487	0.0013187	V-type proton ATPase subunit B3
Iin10084	0	1.43	6.809	0.00619184	14-3-3-like protein GF14 omega
Iin10122	5.89333	23.24	2.05	0.000185809	DEAD-box ATP-dependent RNA helicase 42
Iin10130	13.4033	27.2167	1.069	0.00647509	Squamosa promoter-binding-like protein 14
Iin10140	0.546667	5.49333	3.317	0.00332543	Indole glucosinolate O-methyltransferase 1
Iin10167	47.1	6.42667	-2.808	4.39935e-06	Bidirectional sugar transporter SWEET1
Iin10178	0.95	4.53667	2.3	0.00715906	calcium-binding protein CML44
Iin10186	6.12333	14.66	1.325	0.000371566	Protein disulfide isomerase-like 1-1
Iin10205	6.88	48.2967	2.885	0.00657284	Acetyltransferase At1g77540
Iin10219	0.12	1.09	3.233	0.0330782	--
Iin10238	6.36667	1.68333	-1.851	0.0471283	Metal-independent phosphoserine phosphatase
Iin10253	0.256667	2.19667	3.119	9.2019e-05	RNA-binding protein ARP1
Iin10265	35.4933	7.62333	-2.179	4.32169e-07	--
Iin10267	8.41667	29.4633	1.89	0.014312	Protein NRT1/ PTR FAMILY 5.10
Iin10269	1.6	5.92333	1.952	0.00489108	Protein NRT1/ PTR FAMILY 5.15
Iin10290	17.6533	75.5933	2.175	0.00524638	Protein GIGANTEA
Iin10291	1.07	14.3833	3.891	0.000818749	Protein GIGANTEA
Iin10307	11.35	36.1233	1.707	0.0448286	--
Iin10321	10.9333	2.38	-2.188	0.0161272	Heat stress transcription factor HsfA1a
Iin10331	17.6367	7.42333	-1.197	0.00222405	--
Iin10339	23.89	4.25333	-2.411	0.00114555	Pectinesterase inhibitor 3
Iin10347	1488.85	516.913	-1.487	0.00926284	60S ribosomal protein L27a-2
Iin10356	85.0733	0.506667	-7.344	1.26585e-29	Hexokinase-like 1 protein
Iin10358	0.28	1.24	2.202	0.0466807	F-box/kelch-repeat protein At1g23390
Iin10370	0	1.71667	6.333	0.017132	histone H2A.3
Iin10381	17.9767	6	-1.53	0.00400274	Uncharacterized protein At4g28440
Iin10426	132.777	11.4733	-3.523	2.9078e-11	Glutathione S-transferase U13
Iin10437	52.9067	215.747	2.078	1.66957e-07	--
Iin10442	0.03	2.71	6.534	2.36414e-19	F-box/kelch-repeat protein At1g64840
Iin10456	0.203333	19.5533	6.57	6.1697e-12	Sphinganine C4-monooxygenase 1
Iin10457	0.08	5.84333	6.149	0.000272325	--
Iin10498	30.0033	11.7	-1.338	0.0344664	Carbohydrate-binding X8 domain-containing protein
Iin10516	0	1.56667	7.274	0.000292247	--
Iin10579	10.2867	4.49	-1.142	0.00840215	UDP-3-O-acyl-N-acetylglucosamine deacetylase 5, mitochondrial
Iin10610	5.76667	2.46667	-1.153	0.0140833	--
Iin10658	0.8	5.14	2.701	0.00112658	Transcription factor bHLH110
Iin10683	0.0133333	0.25	4.452	0.00763018	ABC transporter B family member 13
Iin10698	38.8933	14.2533	-1.412	0.00379001	UPF0426 protein At1g28150, chloroplastic
Iin10708	26.0733	5.24667	-2.304	0.00206806	--
Iin10710	0.01	7.57	9.589	4.47937e-10	Nucleolin 2
Iin10734	7.44333	15.24	1.094	0.0239164	Homeobox-DDT domain protein RLT1
Iin10738	0.4	8.43333	4.483	0.0220064	Cysteine protease inhibitor WSCP
Iin10751	3.36667	0.116667	-4.792	0.0152052	SH2 domain-containing protein A
Iin10769	44.4367	16.1767	-1.427	0.0151189	--
Iin10775	1.13	0	-8.051	1.363e-06	--
Iin10806	2.42667	0.773333	-1.614	0.0248287	F-box/kelch-repeat protein At2g24250
Iin10828	1.49667	11.0933	2.96	1.87356e-09	LRR receptor-like serine/threonine-protein kinase At1g29720
Iin10829	0	6.34333	9.146	2.44688e-05	LRR receptor-like serine/threonine-protein kinase At1g29720
Iin10897	1.84667	34.9433	4.287	3.70985e-34	--
Iin10902	15.86	51.1567	1.78	0.0259807	CSC1-like protein ERD4
Iin10905	10.75	29.1767	1.501	0.0132131	ABC transporter C family member 1
Iin10951	11.12	24.49	1.199	0.00805173	serine/threonine protein kinase IREH1
Iin10952	0.336667	4.21	3.713	0.00742112	WRKY transcription factor 14
Iin10974	0.463333	2.55333	2.516	2.35281e-06	Lysine-specific demethylase JMJ18
Iin10992	23.8167	9.91333	-1.214	0.0104305	--
Iin11003	8.18333	0.1	-6.286	5.46527e-10	--
Iin11022	0	0.493333	7.465	0.000111167	Fatty acyl-CoA reductase 6, chloroplastic
Iin11031	164.667	43.5867	-1.913	0.00608074	LOB domain-containing protein 4
Iin11035	0.34	1.89	2.482	0.0456195	F-box/kelch-repeat protein SKIP25
Iin11047	68.72	21.34	-1.653	0.00224385	Rop guanine nucleotide exchange factor 14
Iin11050	0.00666667	1.29333	7.426	8.4343e-06	Pre-mRNA-splicing factor SLU7-A
Iin11060	2.70333	0	-7.047	0.000525213	--
Iin11061	4.79333	0	-7.97	0.00148335	--
Iin11067	56.0933	23.63	-1.21	0.0322705	--
Iin11144	0.953333	5.95	2.772	0.0247237	Ubiquinol oxidase 3, mitochondrial
Iin11161	32.0367	7.52	-2.05	0.00105115	Protein LOL1
Iin11165	1.53333	0.1	-3.848	0.0177396	TNF receptor-associated factor homolog 1a
Iin11181	1.54667	0	-6.318	0.0273189	--
Iin11193	0.0866667	2.84	5.027	0.00018441	UDP-glycosyltransferase 91C1
Iin11218	256.833	120.76	-1.037	0.0472631	Actin-2
Iin11237	0.31	3.79333	3.715	0.0323257	22.0 kDa heat shock protein
Iin11247	0.546667	2.21	2.061	0.00391263	beta-1,3-galactosyltransferase 8
Iin11253	0.323333	7.91667	4.659	0.00238287	Protein MOS2
Iin11257	0.39	2.68667	2.826	0.0163384	DNA damage-repair/toleration protein DRT100
Iin11281	0.146667	38.6433	8.005	6.12159e-13	Immune-associated nucleotide-binding protein 10
Iin11282	3.57	58.9833	4.031	0.000152105	--
Iin11284	0.0366667	1.50333	5.356	0.019268	Immune-associated nucleotide-binding protein 4
Iin11296	0	2	7.657	0.0403684	Tryptophan aminotransferase-related protein 3
Iin11305	0	0.763333	6.577	0.0124572	Dolichyl-diphosphooligosaccharide--protein glycosyltransferase subunit STT3B
Iin11308	1.91667	8.46	2.208	8.03578e-05	--
Iin11316	1.91667	5.88	1.67	0.00044801	G-type lectin S-receptor-like serine/threonine-protein kinase At1g34300
Iin11320	4.91667	0	-7.979	0.0168157	Cell division protein FtsZ homolog 2-1, chloroplastic
Iin11338	2.72667	0.996667	-1.396	0.0353079	G-type lectin S-receptor-like serine/threonine-protein kinase At1g34300
Iin11346	0.0433333	1.11333	4.795	0.0130483	Pentatricopeptide repeat-containing protein At3g26540
Iin11347	0	1.17	7.018	0.00208251	--
Iin11418	0	3.58333	11.264	1.8177e-16	Valine--tRNA ligase, mitochondrial 1
Iin11466	294.51	118.247	-1.277	0.0216044	Ubiquitin-40S ribosomal protein S27a-3
Iin11467	34.48	2.10667	-3.987	8.66369e-08	Protein ANTAGONIST OF LIKE HETEROCHROMATIN PROTEIN 1
Iin11468	26.5967	0.673333	-5.31	0.000376138	aminotransferase TAT3
Iin11469	12.1167	0	-9.658	7.13329e-11	--
Iin11471	13.96	2.04	-2.716	0.00167819	--
Iin11472	14.4	0	-9.137	5.51708e-09	Aspartokinase 2, chloroplastic
Iin11473	12.5333	1.57333	-2.927	1.49883e-05	--
Iin11491	31.94	6.87667	-2.161	5.89287e-05	--
Iin11495	0.256667	10.05	5.36	5.44821e-07	Putative E3 ubiquitin-protein ligase XBAT31
Iin11496	0	3.90667	8.133	4.99985e-05	--
Iin11498	14.4633	4.25667	-1.69	0.0280892	Vacuolar fusion protein CCZ1 homolog B
Iin11508	7.00333	0.22	-4.845	0.00617599	--
Iin11510	3.22	16.53	2.39	0.0209864	Ethylene-responsive transcription factor ERF55
Iin11519	0.25	1.17667	2.232	0.0246586	Acetyl-CoA carboxylase 1
Iin11523	82.97	27.62	-1.548	0.000189629	--
Iin11565	16.0433	6.79667	-1.165	0.036911	Glutathione S-transferase L3
Iin11578	0.226667	14.9033	6.126	2.0982e-05	Protein PLASTID MOVEMENT IMPAIRED 1
Iin11590	16.9067	3.73333	-2.12	4.21036e-06	Glutamyl-tRNA(Gln) amidotransferase subunit A, chloroplastic/mitochondrial
Iin11591	19.26	4.50667	-2.041	0.000233316	Glutamyl-tRNA(Gln) amidotransferase subunit A, chloroplastic/mitochondrial
Iin11592	28.9633	5.75333	-2.282	0.00386416	Glutamyl-tRNA(Gln) amidotransferase subunit A, chloroplastic/mitochondrial
Iin11594	0.99	0	-7.314	0.000171529	Pentatricopeptide repeat-containing protein At1g14470
Iin11595	1.75667	0	-6.967	0.00681663	--
Iin11606	87.34	23.73	-1.861	0.00774564	Peptidyl-prolyl cis-trans isomerase CYP20-3, chloroplastic
Iin11609	0	3.91667	8.557	1.71756e-07	--
Iin11638	27.23	0.476667	-5.775	0.00048182	F-box protein At2g16365
Iin11657	15.9367	5.64667	-1.459	5.20498e-05	Geranylgeranyl transferase type-2 subunit beta 1
Iin11689	2.88333	15.5467	2.471	1.19392e-05	Ras-related protein RABC1
Iin11710	10.14	1.65333	-2.544	3.02864e-08	--
Iin11712	0.0166667	0.176667	3.43	0.0431068	Protein CELLULOSE SYNTHASE INTERACTIVE 2
Iin11714	4.93333	1.80333	-1.407	0.0105267	Serine/threonine-protein phosphatase PP2A-3 catalytic subunit
Iin11722	33.29	5.96333	-2.383	0.00415772	--
Iin11739	46.16	10.1767	-2.099	0.0134201	--
Iin11749	15.2567	62.7367	2.091	2.94997e-11	--
Iin11759	1.59667	4.93333	1.66	0.0316472	--
Iin11766	0.6	1.81	1.656	0.011275	--
Iin11795	41.38	14.24	-1.484	0.000596308	26S proteasome regulatory subunit S10B homolog B
Iin11797	36.1467	6.13667	-2.474	0.0034327	--
Iin11816	0.0333333	4.00667	7.032	8.71936e-08	U4/U6 small nuclear ribonucleoprotein Prp31 homolog
Iin11825	0.383333	14.2633	5.289	1.35097e-06	--
Iin11831	2.87667	45.9333	4.005	2.80396e-09	--
Iin11838	16.8967	0.61	-4.761	0.00270707	Peroxisomal membrane protein PMP22
Iin11843	0.00666667	2.58667	8.329	5.24565e-08	--
Iin11854	10.8967	0.476667	-4.391	0.00686046	Protein SEH1
Iin11860	61.62	24.6867	-1.256	0.000911211	ABC transporter A family member 4
Iin11861	29.6833	10.9833	-1.362	0.0429854	Citrate synthase 2, peroxisomal
Iin11869	37.3933	4.91	-2.824	0.021605	--
Iin11870	31.85	3.75	-2.982	0.00269047	--
Iin11872	6.71333	99.1333	3.925	1.96887e-06	Cysteine proteinase RD21A
Iin11874	0	4.45	9.241	2.89177e-09	PsbP domain-containing protein 3, chloroplastic
Iin11875	18.7367	1.05333	-4.096	1.31364e-06	protein phosphatase 2C 8
Iin11906	5.59667	28.5	2.421	0.01654	Protein DETOXIFICATION 33
Iin11932	0.263333	2.74333	3.433	0.00165532	Filament-like plant protein 6
Iin11935	33.06	1.03333	-4.942	0.00380819	Septin and tuftelin-interacting protein 1 homolog 1
Iin11940	8.24333	1.9	-2.077	0.00807493	--
Iin11967	8.44333	3.57	-1.183	0.0464331	Pentatricopeptide repeat-containing protein At2g06000
Iin11974	2.80667	0.79	-1.8	0.0258156	--
Iin11978	6.65333	0.14	-5.524	2.04074e-13	--
Iin11989	0.0533333	9.88667	7.499	2.58279e-10	--
Iin11997	2.21333	5.34667	1.337	0.0125177	Fanconi-associated nuclease 1 homolog
Iin12005	195.007	63.77	-1.56	1.9479e-08	--
Iin12010	0	0.503333	6.956	0.00338473	Agamous-like MADS-box protein AGL97
Iin12022	3.65333	0.256667	-3.838	5.92554e-06	Outer envelope protein 64, chloroplastic
Iin12038	0.236667	2.67333	3.605	0.00349035	4-substituted benzoates-glutamate ligase GH3.12
Iin12044	3.75	16.0133	2.138	0.00249419	Calcium-dependent protein kinase 16
Iin12061	11.93	0.476667	-4.552	0.00116512	Protein translocase subunit SECA1, chloroplastic
Iin12081	0.373333	2.65	2.872	0.0097414	Zinc finger protein CONSTANS-LIKE 8
Iin12082	272.203	34.14	-2.946	8.94926e-12	NADH dehydrogenase [ubiquinone] 1 beta subcomplex subunit 10-B
Iin12093	0.963333	5.75	2.655	0.013489	--
Iin12098	26.94	8.57	-1.632	0.001709	--
Iin12113	0	0.336667	7.461	0.00212767	Pollen-specific leucine-rich repeat extensin-like protein 2
Iin12118	5.25333	0.1	-5.699	5.01929e-05	--
Iin12133	0.793333	0	-6.631	0.0158829	--
Iin12195	3.88	32.5433	3.108	5.12949e-06	Formate--tetrahydrofolate ligase
Iin12228	0	0.573333	6.311	0.0316248	Receptor-like protein kinase At3g21340
Iin12230	17.7	4.89333	-1.799	0.00721045	E3 ubiquitin-protein ligase ZFP1
Iin12248	0.0233333	9.57333	8.641	3.72559e-20	mRNA cap guanine-N7 methyltransferase 1
Iin12252	192.77	0	-13.682	4.26073e-23	E3 ubiquitin-protein ligase At1g12760
Iin12253	111.203	0.48	-7.78	9.1727e-41	Serine/threonine protein phosphatase 2A regulatory subunit B''beta
Iin12254	188.287	0.0466667	-11.96	1.73286e-17	serine/threonine protein phosphatase 2A regulatory subunit B''delta
Iin12256	10.5767	1.01	-3.32	3.90055e-08	--
Iin12273	0	0.763333	7.472	0.0142448	UDP-glycosyltransferase 89A2
Iin12274	0.04	2.68667	6.095	0.0202289	UDP-glycosyltransferase 89A2
Iin12293	0.34	1.41333	2.104	0.0422129	DEAD-box ATP-dependent RNA helicase 34
Iin12318	41.3133	8.70333	-2.174	0.00105979	Stress-response A/B barrel domain-containing protein UP3
Iin12324	0.0266667	3.01667	6.854	0.00180674	1-acyl-sn-glycerol-3-phosphate acyltransferase 3
Iin12347	0.153333	0.663333	2.246	0.0450626	Protein MAIN-LIKE 1
Iin12348	0	0.593333	7.501	0.00683019	Serine/threonine-protein phosphatase 7 long form homolog
Iin12349	0	2.36667	8.75	0.000442052	--
Iin12361	112.957	31.0667	-1.822	0.0246042	ATP synthase subunit epsilon, mitochondrial
Iin12362	8.28333	1.04667	-2.888	7.03913e-05	LRR receptor-like serine/threonine-protein kinase IOS1
Iin12367	3.81	25.7333	2.741	0.011708	Ubiquitin carboxyl-terminal hydrolase 6
Iin12401	0.953333	24.34	4.777	1.79037e-10	Myrosinase-binding protein 2
Iin12405	0	0.19	6.158	0.0453643	Myrosinase-binding protein 2
Iin12410	7.61333	0.7	-3.401	0.0238015	ISWI chromatin-remodeling complex ATPase CHR17
Iin12422	5.95	0.76	-2.897	4.28707e-05	Protein NRT1/ PTR FAMILY 1.2
Iin12442	1.36667	0.14	-3.241	0.039566	--
Iin12446	5.02	10.4767	1.108	0.0150846	--
Iin12454	0.483333	2.9	2.645	0.00206462	26.5 kDa heat shock protein, mitochondrial
Iin12456	2.91667	0.6	-2.234	8.95838e-05	--
Iin12484	1.98667	22.6367	3.603	0.00230452	--
Iin12507	0.02	0.736667	5.205	0.0213063	Lectin-like protein At1g53080
Iin12524	71.5867	0	-11.429	1.55714e-15	DNA repair protein RAD5B
Iin12525	118.753	0.0366667	-11.661	1.30676e-16	Uracil phosphoribosyltransferase, chloroplastic
Iin12531	0.523333	15.6333	4.961	4.35632e-12	F-box/kelch-repeat protein SKIP6
Iin12534	0.25	3.43	3.785	2.96231e-08	F-box/kelch-repeat protein At5g49000
Iin12547	15.31	6.34333	-1.213	0.000639866	--
Iin12565	1.54	6.76333	2.219	0.00891193	LRR receptor-like serine/threonine-protein kinase At1g53430
Iin12568	0.15	14.3333	6.636	1.08469e-15	6-phosphogluconate dehydrogenase, decarboxylating 1, chloroplastic
Iin12569	0.94	12.92	3.807	9.99749e-11	Putative F-box/kelch-repeat protein At4g39600
Iin12587	0	25.8333	10.919	7.33465e-15	--
Iin12646	83.5167	6.77333	-3.555	5.15578e-13	(-)-isopiperitenol/(-)-carveol dehydrogenase, mitochondrial
Iin12705	22.2	0.403333	-5.687	0.00393368	Phospholipase D alpha 4
Iin12718	2.05	5.54	1.495	0.00781769	Putative F-box protein At1g21990
Iin12749	2.52	36.4133	3.907	0.021605	Cellulose synthase-like protein E1
Iin12770	0.126667	1.03	3.057	0.000378291	DUF21 domain-containing protein At1g55930, chloroplastic
Iin12806	2.95333	0	-10.789	1.53978e-13	--
Iin12862	37.3233	12.97	-1.475	0.000916134	--
Iin12875	2.78667	7.67333	1.511	0.0139178	--
Iin12882	0.176667	1.79333	3.431	0.0124017	--
Iin12902	6.97667	45.8167	2.781	0.013333	Mannan endo-1,4-beta-mannosidase 1
Iin12907	0.0666667	75.5067	10.173	1.01528e-37	Nucleolar GTP-binding protein 1
Iin12908	0.11	155.17	10.525	4.58837e-77	Nucleolar GTP-binding protein 1
Iin12932	156.37	16.2833	-3.193	0.00865047	Profilin-1
Iin12972	10.62	4.62333	-1.146	0.0036331	--
Iin12980	181.913	36.2767	-2.283	2.09391e-07	Glutaredoxin-C3
Iin12999	7.68333	19.68	1.404	0.0072977	G-type lectin S-receptor-like serine/threonine-protein kinase At2g19130
Iin13018	0	1.10667	8.561	0.000187092	VIN3-like protein 3
Iin13020	5.12667	28.3333	2.552	0.0496003	--
Iin13048	3.27667	14.1533	2.173	0.0244363	alpha,alpha-trehalose-phosphate synthase [UDP-forming] 11
Iin13051	3.62333	1.02333	-1.772	0.0337709	1-acyl-sn-glycerol-3-phosphate acyltransferase 2
Iin13074	0.206667	3.23667	3.982	0.00026258	polyol transporter 3
Iin13103	28.0567	0.0666667	-8.787	1.04947e-12	--
Iin13106	12.9233	0.0433333	-8.024	2.90793e-07	--
Iin13123	1.13333	7.38	2.749	4.20995e-08	--
Iin13126	19.0533	45.66	1.321	0.00446586	Zinc finger CCCH domain-containing protein 44
Iin13144	0	2.36333	9.609	3.84046e-06	Calcium-dependent protein kinase 16
Iin13191	0	2.09667	6.566	0.00612158	--
Iin13203	35.86	9.87	-1.806	0.0231663	Ubiquitin-like protein 5
Iin13219	18.5833	7.27333	-1.307	0.0126621	Diphosphomevalonate decarboxylase MVD2, peroxisomal
Iin13239	0	4.80333	8.227	0.000174415	--
Iin13263	71.6067	26.01	-1.377	0.0283438	--
Iin13269	0.00666667	10.62	10.795	4.6469e-17	110 kDa U5 small nuclear ribonucleoprotein component CLO
Iin13318	14.19	1.07	-3.677	0.00516783	--
Iin13328	2.52	0.19	-3.739	0.0271464	24-methylenesterol C-methyltransferase 2
Iin13342	0	5.28333	8.069	0.0313142	--
Iin13344	0.506667	2.24667	2.196	4.13135e-09	Translocase of chloroplast 132, chloroplastic
Iin13372	42.9633	5.25333	-2.957	6.10366e-06	--
Iin13375	0	6.26667	8.765	0.000243764	Nucleolin 1
Iin13380	12.81	1.55	-2.968	0.0337709	Phosphatidylinositol/phosphatidylcholine transfer protein SFH7
Iin13384	3.86333	0.04	-6.558	0.00149976	Transcription factor bHLH63
Iin13386	1.08	0.0266667	-5.306	3.6366e-05	Putative F-box protein At2g16290
Iin13387	0	2.67333	8.265	2.66363e-06	Putative F-box protein At2g16290
Iin13394	0.636667	0.07	-3.171	0.039566	Glucan endo-1,3-beta-glucosidase 7
Iin13402	7.17	16.7367	1.263	0.0330041	E3 ubiquitin-protein ligase ARI2
Iin13407	0.0133333	0.446667	5.194	0.0111114	Protoporphyrinogen oxidase 1, chloroplastic
Iin13423	0.0233333	36.6433	10.448	1.26134e-13	Formyltetrahydrofolate deformylase 1, mitochondrial
Iin13426	0	18.7033	10.009	3.18262e-12	V-type proton ATPase subunit c''1
Iin13431	0.0333333	1.22	5.208	0.0187241	Nuclear pore complex protein GP210
Iin13433	1.41	0	-6.436	0.0106994	--
Iin13454	2.74	6.92	1.376	0.0264205	--
Iin13458	25.14	261.843	3.328	0.0146733	Polyadenylate-binding protein 8
Iin13461	0.78	0.0233333	-4.815	7.32124e-05	UDP-glycosyltransferase 73B5
Iin13472	6.72333	16.95	1.378	0.00662472	Serine/arginine-rich splicing factor SR45a
Iin13476	14.7567	0.186667	-6.335	1.02774e-06	--
Iin13484	9.93	0.27	-5.136	1.50606e-07	Vacuolar fusion protein MON1 homolog
Iin13485	76.2633	5.61	-3.711	4.57907e-08	--
Iin13517	0	3.96667	7.886	2.07663e-05	KIN17-like protein
Iin13522	0	2.28667	7.508	0.000144107	Receptor like protein kinase S.2
Iin13523	8.71333	24.3067	1.513	0.0105028	Cell division cycle 5-like protein, CDC5
Iin13531	6.08333	0	-10.655	2.46364e-10	Serine/threonine-protein kinase BSK5
Iin13548	3.53333	8.74333	1.373	0.0111801	Pentatricopeptide repeat-containing protein At5g02860
Iin13552	6.18333	0.166667	-5.12	2.17206e-05	F-box/LRR-repeat protein At3g58940
Iin13556	2.31667	0.37	-2.597	0.0177115	NADPH-dependent diflavin oxidoreductase 1
Iin13557	45.2467	0.153333	-8.127	2.23176e-12	--
Iin13558	0.816667	0.02	-5.185	0.0386056	--
Iin13562	1.01667	0.0233333	-5.232	0.00855616	Peroxisomal membrane protein PMP22
Iin13564	120.283	0.07	-10.705	6.0525e-16	Uncharacterized protein At3g06530
Iin13565	5.35	0	-9.246	1.48123e-07	--
Iin13590	9.26667	23.2	1.383	0.00441112	Putative F-box/LRR-repeat protein 21
Iin13597	2.39	0.16	-3.802	0.000272057	--
Iin13600	9.93333	0.336667	-4.768	0.00666725	Pathogenesis-related protein 1
Iin13608	0	1.68667	6.883	0.00617599	Aldose reductase
Iin13609	0.08	4.83333	6.097	0.000948254	Pathogenesis-related protein 1
Iin13614	5.98667	0.0733333	-6.311	0.00715906	Cysteine--tRNA ligase 2, cytoplasmic
Iin13621	8.82667	0.64	-3.711	7.53526e-16	Glutamine-dependent NAD(+) synthetase
Iin13622	0	3.41667	9.884	3.39553e-10	Protein indeterminate-domain 7
Iin13624	0.116667	18.6333	7.371	1.40093e-11	Eukaryotic initiation factor 4A-15
Iin13651	13.5767	4.91667	-1.428	0.00682785	--
Iin13693	137.597	41.0433	-1.673	0.0156213	--
Iin13705	0	21.4833	12.789	3.13485e-18	--
Iin13707	0.756667	2.16333	1.545	0.03847	Pentatricopeptide repeat-containing protein At2g13420, mitochondrial
Iin13734	33.73	0.396667	-6.388	1.18954e-14	Notchless protein homolog
Iin13755	0.00666667	0.463333	5.767	0.0483185	Putative disease resistance protein At1g50180
Iin13760	3.64333	0	-10.035	5.26796e-12	--
Iin13769	41.0567	0.993333	-5.28	0.014573	Protein SEH1
Iin13774	3.01	0	-10.889	1.44337e-12	Cyclin-dependent kinase inhibitor 3
Iin13778	26.2233	11.97	-1.082	0.00661914	Protein FIZZY-RELATED 2
Iin13802	9.07667	0.686667	-3.641	0.0228323	Asparagine--tRNA ligase, cytoplasmic 2
Iin13803	19.4533	0	-10.16	1.0853e-12	Poly [ADP-ribose] polymerase 1
Iin13807	4.08	0.56	-2.894	0.00590522	Cysteine synthase, chloroplastic/chromoplastic
Iin13834	0.02	0.413333	4.535	0.0050065	ATPase 6, plasma membrane-type
Iin13838	36.48	7.20667	-2.25	0.00061833	Calcium-transporting ATPase 9, plasma membrane-type
Iin13840	11.0767	2.98	-1.842	0.00050317	--
Iin13893	0.2	1.67667	3.128	0.00757809	tRNA ligase 1
Iin13894	148.06	58.5433	-1.304	0.0238567	--
Iin13948	100.827	38.52	-1.33	0.0223475	--
Iin13953	39	357.643	3.199	0.00561325	Glycine-rich protein 3
Iin13998	1.15333	0	-6.36	0.00742112	Uncharacterized protein At2g29880
Iin14014	7.81667	1.5	-2.312	3.65295e-05	--
Iin14027	8.35667	1.37667	-2.522	2.33868e-05	lipid-A-disaccharide synthase, mitochondrial
Iin14029	9.47667	1.82333	-2.288	0.00346531	lipid-A-disaccharide synthase, mitochondrial
Iin14032	7.98333	34.3233	2.159	0.00398659	3-oxoacyl-[acyl-carrier-protein] synthase, mitochondrial
Iin14046	15.5667	6.40333	-1.229	0.00955101	--
Iin14054	24.9433	11.1833	-1.109	0.00354051	--
Iin14067	0.43	4.16	3.285	0.0251652	Protein DETOXIFICATION 1
Iin14079	2.58	0	-9.666	1.24484e-07	UPF0725 protein At4g29550
Iin14105	0.0233333	3.38	7.023	0.0009313	Cell division control protein 6 homolog B
Iin14124	4.85	10.5933	1.177	0.00769787	Pentatricopeptide repeat-containing protein At3g25210, mitochondrial
Iin14133	14.6467	1.04	-3.761	2.91279e-05	--
Iin14138	0.233333	5.32	4.53	0.000124597	--
Iin14148	0.15	1.96667	3.728	0.00712437	--
Iin14177	0	1.43333	7.72	0.000324155	--
Iin14190	0	0.556667	7.638	0.00170396	--
Iin14209	26.75	0.476667	-5.804	5.1401e-11	--
Iin14212	11.2767	40.2867	1.91	0.0290477	Multiprotein-bridging factor 1c
Iin14214	13.6133	29.4867	1.181	0.00908329	Trihelix transcription factor ASIL2
Iin14253	3.04333	9.96667	1.771	0.0266882	Myb-related protein 305
Iin14260	15.1	64.53	2.139	0.0304674	--
Iin14263	0	3.84	8.651	0.00584721	--
Iin14269	0	1.11333	7.429	0.0142448	Paired amphipathic helix protein Sin3-like 5
Iin14274	0.0166667	1.22	6.306	0.00251268	Receptor-like protein kinase 2
Iin14293	9.39	26.8133	1.579	0.00182499	--
Iin14294	124.893	352.807	1.581	0.0111957	Heat shock protein 90-2
Iin14327	0.0366667	0.94	4.67	0.0209178	--
Iin14337	0.196667	11.8833	5.975	1.01528e-37	Cyclin-dependent kinase C-2
Iin14338	0.0333333	3.56	6.589	0.0100405	Protein root UVB sensitive 3
Iin14350	1.84333	5.69	1.688	0.000204998	Mediator of RNA polymerase II transcription subunit 33A
Iin14356	0.506667	2.34	2.294	0.0483185	Protein DETOXIFICATION 19
Iin14365	0.34	2.31667	2.796	0.00239737	(S)-tetrahydroprotoberberine N-methyltransferase 2
Iin14366	0	5.45	9.927	9.4987e-06	(S)-tetrahydroprotoberberine N-methyltransferase 2
Iin14393	4.32667	24.3067	2.463	0.0257357	Putative E3 ubiquitin-protein ligase XBAT34
Iin14396	0.0466667	0.533333	3.538	0.00318305	Pre-mRNA-splicing factor SLU7
Iin14428	17.35	2.18	-2.882	0.024949	Auxin-responsive protein IAA7
Iin14438	1.48333	13.0333	3.208	0.000371709	Plastidial pyruvate kinase 1, chloroplastic
Iin14467	26.6533	64.7233	1.343	0.00893047	rRNA-processing protein EBP2 homolog
Iin14484	0.0666667	7.10667	6.743	9.38444e-05	T-complex protein 1 subunit gamma
Iin14508	698.647	144.743	-2.247	3.71986e-07	60S ribosomal protein L27-3
Iin14512	0.78	28.95	5.259	2.10711e-13	60S ribosomal protein L27-3
Iin14521	61.0467	24.76	-1.247	4.49975e-06	Protein IQ-DOMAIN 1
Iin14560	8.03333	1.12667	-2.773	0.00611737	Protein DETOXIFICATION 40
Iin14572	5.55667	26.7733	2.311	0.000620573	Senescence/dehydration-associated protein At4g35985, chloroplastic
Iin14613	0.78	2.83667	1.916	0.000132304	4-coumarate--CoA ligase 4, Ii4CL2
Iin14615	0.0733333	2.14	4.915	0.000144849	--
Iin14616	5.49	24.2767	2.179	0.000440869	ATP synthase subunit epsilon, mitochondrial
Iin14618	0.03	3.23667	6.935	9.50246e-05	Glutamyl-tRNA reductase-binding protein, chloroplastic
Iin14619	5	33.07	2.808	2.30004e-05	ATP synthase subunit epsilon, mitochondrial
Iin14630	0	0.906667	7.186	0.00117504	--
Iin14681	0	7.17667	9.658	2.94997e-11	Protein NDR1
Iin14723	4.69667	12.0567	1.4	0.0217345	--
Iin14735	20.1733	1.54	-3.694	6.73745e-08	Cysteine--tRNA ligase, chloroplastic/mitochondrial
Iin14838	14.2567	30.5967	1.169	0.0121248	Protein CYPRO4
Iin14854	0.11	2.42	4.56	4.56409e-05	--
Iin14855	0	32.96	11.706	1.73286e-17	DEAD-box ATP-dependent RNA helicase 32
Iin14878	7.98333	38.8967	2.316	0.0130312	Polyol transporter 5
Iin14886	9.41667	168.61	4.194	0.00967323	RING-H2 finger protein ATL77
Iin14909	2.27333	1.01	-1.121	0.047131	Carbon catabolite repressor protein 4 homolog 3
Iin14916	805.49	227.17	-1.788	0.00143662	NADH dehydrogenase [ubiquinone] 1 beta subcomplex subunit 10-B
Iin14921	0	2.75667	7.19	0.00498977	KIN17-like protein
Iin14932	8.36	0.706667	-3.526	0.0137501	L-Ala-D/L-amino acid epimerase
Iin14933	4.27333	0.19	-4.413	0.0473325	--
Iin14939	6.06667	1.13	-2.349	0.000706745	Anthranilate phosphoribosyltransferase, chloroplastic
Iin14952	4.62667	9.34667	1.074	0.0385322	Transcription factor MYB3R-3
Iin14979	15.3433	43.0867	1.565	0.00314536	Protein TIFY 6B
Iin14988	114.153	54.8267	-1.003	0.0264205	--
Iin15064	0.246667	3.64	3.939	0.0202289	Calmodulin-binding transcription activator 6
Iin15065	0.07	3.98667	5.894	0.00662472	Dihydrolipoyl dehydrogenase 1, chloroplastic
Iin15077	0.733333	10.7167	3.802	0.0132279	protein phosphatase 2C 41
Iin15091	6.72667	18.2133	1.501	0.00742112	Translocase of chloroplast 120, chloroplastic
Iin15093	0.0366667	0.41	3.62	0.0266751	Helicase-like transcription factor CHR28
Iin15097	0.213333	1.25333	2.611	0.00609868	ABC transporter A family member 4
Iin15118	30.08	204.947	2.81	2.95795e-11	Nitrile-specifier protein 1
Iin15127	1.20667	0.0733333	-4.049	0.0102646	CASP-like protein 3A1
Iin15129	90.02	19.1267	-2.164	0.0247987	Ethylene-responsive transcription factor ERF36
Iin15168	0.436667	6.06667	3.844	6.28335e-06	PTI1-like tyrosine-protein kinase At3g15890
Iin15197	190.72	64.4533	-1.546	0.0116372	Cytochrome c oxidase subunit 5b-1, mitochondrial
Iin15235	0.0133333	0.253333	4.29	0.0139178	protein phosphatase 2C 39
Iin15289	8.57	20.1767	1.298	0.00364239	C2 domain-containing protein At1g53590
Iin15315	18.0533	0.48	-5.189	1.74555e-07	Scarecrow-like protein 9
Iin15317	0.06	4.43667	6.281	4.71496e-05	--
Iin15324	0.0466667	15.25	8.224	0.0165565	GDSL esterase/lipase ESM1
Iin15335	10.2467	3.73	-1.411	0.0227417	Alpha-ketoglutarate-dependent dioxygenase alkB
Iin15359	50.8833	15.8967	-1.629	0.000878607	Ubiquitin-like protein ATG12B
Iin15374	33.0067	14.11	-1.172	0.00184175	Mediator of RNA polymerase II transcription subunit 9
Iin15375	29.81	9.72	-1.561	0.0239164	--
Iin15388	0.0333333	40.42	10.243	1.97269e-12	PRA1 family protein F3
Iin15390	1.62667	4.53	1.523	0.00606681	Proline-rich receptor-like protein kinase PERK9
Iin15411	4.19667	12.74	1.649	0.00220725	--
Iin15446	1.27	5.41333	2.11	0.012254	ABC transporter C family member 3
Iin15454	0.153333	1.98	3.704	3.97858e-05	--
Iin15495	13.44	71.7267	2.503	5.71864e-05	mediator of RNA polymerase II transcription subunit 37c
Iin15539	0	0.49	6.096	0.0493862	DNA-3-methyladenine glycosylase
Iin15544	35.2867	15.7467	-1.103	0.0101723	Serine/arginine-rich SC35-like splicing factor SCL33
Iin15549	11.8167	162.48	3.823	0.0470982	Universal stress protein A-like protein
Iin15558	0.0566667	1.48667	4.921	0.0151794	E3 ubiquitin-protein ligase PUB24
Iin15570	0.226667	2.85333	3.705	0.000598801	--
Iin15586	3.52667	10.2467	1.576	0.0143465	--
Iin15593	287.637	114.013	-1.29	0.0248474	40S ribosomal protein S14-2
Iin15607	0.396667	3.46667	3.101	0.0127701	Cycloartenol synthase
Iin15624	1.62	5.45	1.769	0.010372	GDSL esterase/lipase CPRD49
Iin15628	2.80333	19.42	2.854	0.00324486	1-aminocyclopropane-1-carboxylate oxidase 4
Iin15635	2.41	0.216667	-3.415	9.56853e-06	B3 domain-containing protein REM8
Iin15655	5.61333	2.18	-1.305	0.0282046	--
Iin15676	26.16	8.86333	-1.517	0.000418965	Nudix hydrolase 26, chloroplastic
Iin15685	0	0.78	7.377	0.0131654	Protein BRANCHLESS TRICHOME
Iin15692	0.77	4.85	2.644	0.00171975	Cytochrome P450 77A4
Iin15702	0.02	20.9933	10.095	3.58063e-16	Serine carboxypeptidase-like 7
Iin15721	111.643	46.8567	-1.222	0.0271462	Reticulon-like protein B8
Iin15722	0	0.903333	7.969	8.03578e-05	WPP domain-associated protein
Iin15732	0.306667	3.97667	3.7	4.96043e-05	inactive purple acid phosphatase 16
Iin15739	6.18667	15.59	1.361	0.00781522	Threonine dehydratase biosynthetic, chloroplastic
Iin15771	27.2567	12.09	-1.108	0.0180482	--
Iin15789	0.103333	0.983333	3.348	0.00777916	Ankyrin repeat-containing protein ITN1
Iin15800	1873.42	459.83	-1.984	6.43544e-05	protein phosphatase 2C 36
Iin15818	0	0.256667	6.46	0.0312275	Laccase-7
Iin15821	11.4333	4.04667	-1.44	9.47233e-06	Phytochromobilin:ferredoxin oxidoreductase, chloroplastic
Iin15841	1.74667	3.43667	1.034	0.0401102	DnaJ protein ERDJ3A
Iin15855	13.8733	2.32333	-2.546	0.00122701	Alanine--glyoxylate aminotransferase 2 homolog 3, mitochondrial
Iin15873	0.0666667	0.55	3.076	0.0311189	Putative BTB/POZ domain-containing protein At3g08660
Iin15883	49.5733	132.547	1.488	0.00831652	Phosphoinositide phospholipase C 2
Iin15895	5.00333	0.196667	-4.581	2.49515e-08	UPF0725 protein At3g25080
Iin15901	0.0533333	1.37667	4.8	1.52641e-06	O-fucosyltransferase 24
Iin15924	25.6	7.83333	-1.63	0.00198888	Putative 57 kDa heat shock protein
Iin15937	109.8	48.81	-1.127	0.0291404	--
Iin15944	2.02333	6.58333	1.763	0.00128162	Cleavage and polyadenylation specificity factor subunit 3-II
Iin15976	2.19667	6.26667	1.539	0.0307171	--
Iin15983	1.67667	6.27	1.928	0.0180421	Purple acid phosphatase 15
Iin16018	490.567	224.217	-1.07	0.0219231	60S ribosomal protein L29-1
Iin16043	0	4.02333	7.645	0.0440706	Uncharacterized protein At3g06530
Iin16065	24.0433	116.003	2.272	0.0483421	CASP-like protein 1D2
Iin16079	47.25	19.0933	-1.275	0.00567272	Dual specificity protein phosphatase 1B
Iin16082	0.89	34.04	5.312	0.0201025	--
Iin16095	29.18	9.89333	-1.518	0.0453643	arabinose 5-phosphate isomerase
Iin16100	0	0.23	6.369	0.0296241	--
Iin16119	0.336667	2.75	3.071	4.69501e-07	--
Iin16132	1.14667	3.57667	1.717	0.000856824	--
Iin16143	444.663	159.997	-1.446	0.0493854	60S ribosomal protein L18-2
Iin16147	395.177	178.14	-1.118	0.0345849	60S ribosomal protein L22-2
Iin16170	30.87	11.9333	-1.335	0.0450625	tRNA(adenine(34)) deaminase, chloroplastic
Iin16181	40.08	10.19	-1.94	0.000103171	Branched-chain-amino-acid aminotransferase-like protein 1
Iin16196	51.8567	188.447	1.937	0.0224884	Acyl carrier protein, chloroplastic
Iin16203	2.75	0.956667	-1.48	0.00535359	protein S-acyltransferase 17
Iin16205	0.12	0.936667	2.995	0.00763829	--
Iin16277	2.37667	5.79667	1.355	0.0218005	U11/U12 small nuclear ribonucleoprotein 48 kDa protein
Iin16287	4.53	16.3733	1.925	0.0343811	NAC transcription factor 47
Iin16292	72.3467	164.387	1.219	0.0483185	NADPH-dependent aldehyde reductase 2, chloroplastic
Iin16293	9.44	44.8967	2.295	0.0372232	Strigolactone esterase D14
Iin16302	5.26333	1.5	-1.778	0.00829517	F-box protein At5g25290
Iin16323	5.58333	1.58667	-1.752	0.0135049	Anthranilate phosphoribosyltransferase, chloroplastic
Iin16333	0	1.22333	7.776	0.00691478	--
Iin16342	7.00667	1.64667	-2.01	0.00575866	Protein DETOXIFICATION 24
Iin16359	16.2333	6.52	-1.274	0.0251246	DELLA protein RGL2
Iin16361	37.1933	10.8267	-1.735	0.000525762	--
Iin16382	147.677	65.1333	-1.139	0.0467539	--
Iin16386	4.08333	8.26	1.076	0.0471419	Protein EXPORTIN 1B
Iin16413	5.41	14.38	1.47	0.0498077	IAA-amino acid hydrolase ILR1
Iin16431	0	1.29	8.685	5.24565e-08	--
Iin16442	0.503333	13.0733	4.758	6.15347e-07	Stearoyl-[acyl-carrier-protein] 9-desaturase 2, chloroplastic
Iin16495	0.336667	3.78	3.534	0.00339661	Uridine kinase-like protein 1, chloroplastic
Iin16550	129.147	37.71	-1.707	0.046543	Universal stress protein A-like protein
Iin16554	4.24	12.8267	1.661	0.0158808	--
Iin16579	0	1.32667	6.623	0.00482545	Sister-chromatid cohesion protein 3
Iin16581	0.723333	26.0167	5.236	6.06837e-05	Arabinogalactan peptide 16
Iin16583	0.0233333	2.68667	7.06	0.000327245	Protein SUPPRESSOR OF PHYA-105 1
Iin16587	0.0166667	1.14	6.232	2.65344e-09	Jasmonic acid-amido synthetase JAR1
Iin16591	0.00333333	1.10333	7.732	5.94577e-07	--
Iin16610	0.06	6.06333	6.629	2.36609e-28	--
Iin16611	0.103333	10.13	6.685	3.65992e-12	--
Iin16625	2.45333	8.12333	1.779	3.15724e-05	Jasmonic acid-amido synthetase JAR1
Iin16662	0.01	0.636667	6.118	0.0105327	Short-chain dehydrogenase reductase 3b
Iin16739	0	0.463333	6.462	0.0479858	U-box domain-containing protein 33
Iin16758	7.04333	2.28333	-1.567	0.000153611	Shaggy-related protein kinase beta
Iin16763	0.926667	4.96333	2.436	7.2044e-05	U-box domain-containing protein 4
Iin16781	0.273333	1.10667	2.076	0.0428769	Cytochrome P450 76C4
Iin16793	37.3867	11.3533	-1.651	0.0413432	Protein LITTLE ZIPPER 1
Iin16802	0.216667	2.31333	3.398	0.0408495	--
Iin16811	10.8667	1.24	-3.062	1.59344e-05	--
Iin16828	0	13.61	10.006	1.49079e-09	--
Iin16858	0	0.823333	6.224	0.0293824	Pentatricopeptide repeat-containing protein At2g44880
Iin16868	0.146667	5.73333	5.388	1.75356e-06	Flavanone 3-dioxygenase 3
Iin16869	26.8433	5.48333	-2.279	0.0185999	Uclacyanin-2
Iin16896	0.183333	2.38	3.658	0.0167431	Tyrosine--tRNA ligase 2, cytoplasmic
Iin16912	0.11	1.29333	3.662	0.00048182	Beta-glucosidase 27
Iin16918	16.1267	0.296667	-5.755	0.0023047	--
Iin16919	46.1367	0	-10.795	1.23168e-13	ABC transporter F family member 3
Iin16920	18.39	8.76333	-1.013	0.0350979	--
Iin16968	0.05	4.18667	6.514	0.000537747	UDP-glycosyltransferase 74F2
Iin16988	9.42667	3.16667	-1.541	0.00583574	Endochitinase At2g43600
Iin17039	5.38333	14.0367	1.438	2.874e-05	Transcription factor bHLH129
Iin17051	0.323333	3.93667	3.709	0.00152192	Transcription factor PIF4
Iin17073	19.8167	9.17333	-1.076	0.0164691	--
Iin17083	5.18333	0.15	-5.014	0.00613304	Putative Myb family transcription factor At1g14600
Iin17094	0.0733333	0.7	3.38	0.0332546	Seed biotin-containing protein SBP65
Iin17120	836.367	377.903	-1.116	0.0481917	--
Iin17124	1.95	23.3133	3.597	0.0215275	Transcription factor bHLH130
Iin17218	0.106667	1.14333	3.55	0.0096031	Protein STRICTOSIDINE SYNTHASE-LIKE 2
Iin17228	23.0333	8.41667	-1.385	0.00986846	Amino acid transporter AVT1A
Iin17231	13.69	1.66667	-2.946	0.00152642	--
Iin17241	0	8.32667	11.377	2.89608e-16	F-box protein At2g40910
Iin17276	0.463333	4.58667	3.371	6.18435e-13	Pre-mRNA-splicing factor 38
Iin17278	61.9367	16.54	-1.871	0.00373274	U-box domain-containing protein 63
Iin17299	2.6	8.39	1.743	0.0498625	Amino acid transporter AVT6D
Iin17315	5.36333	48.67	3.234	4.54641e-06	Inactive receptor-like serine/threonine-protein kinase At2g40270
Iin17349	1.54	13.94	3.237	0.0126264	BAHD acyltransferase DCR
Iin17363	0.02	0.823333	5.627	0.000171507	Subtilisin-like protease SBT4.1
Iin17409	29.37	2.76333	-3.325	4.79429e-09	Phosphatidylinositol N-acetylglucosaminyltransferase subunit P
Iin17416	1.73	18.6967	3.431	0.0358737	Caffeoylshikimate esterase
Iin17423	4.44	0	-8.113	0.000111167	phospholipid-transporting ATPase 8
Iin17426	67.0267	311.06	2.255	1.56156e-06	Jacalin-related lectin 22
Iin17427	28.0367	226.42	3.109	1.11707e-06	Jacalin-related lectin 23
Iin17436	0	0.366667	6.95	0.0226602	DExH-box ATP-dependent RNA helicase DExH12
Iin17445	1.53	4.17333	1.502	0.0156479	Protein NUCLEAR FUSION DEFECTIVE 4
Iin17451	5.42667	84.3767	3.975	0.00314309	--
Iin17455	1.70667	4.79667	1.516	0.0428769	E3 ubiquitin-protein ligase RHF1A
Iin17477	5.45667	0.0166667	-8.4	4.08121e-13	--
Iin17508	16.8067	7.71333	-1.068	0.0214631	--
Iin17527	5.20667	2.43	-1.049	0.0497997	Pentatricopeptide repeat-containing protein At2g38420, mitochondrial
Iin17530	0.866667	18.9633	4.437	0.000313749	Peroxidase C3
Iin17540	0	0.213333	6.963	0.0030367	Ethylene-overproduction protein 1
Iin17549	12.0767	152.52	3.78	0.0176002	Pyridoxal 5'-phosphate synthase subunit PDX1.1
Iin17560	0	12.2767	9.173	1.35253e-08	Cactin
Iin17605	0.00333333	0.303333	6.882	0.0130779	Protein CER1-like 2
Iin17669	0.0133333	2.2	7.18	3.67468e-05	--
Iin17673	27.1067	10.01	-1.363	0.0230068	--
Iin17687	0.653333	4.82	2.953	0.000285137	Trehalase
Iin17695	0.05	2.00333	5.379	0.0024745	Nuclear pore complex protein NUP85
Iin17700	13.6467	6.35	-1.051	0.00547297	--
Iin17714	0.306667	2.41667	3.039	0.0198334	UDP-glycosyltransferase 73C5
Iin17726	240.327	52.9833	-2.138	0.000573969	Putative ribonuclease H protein At1g65750
Iin17733	65.7933	13.92	-2.172	0.00271292	Leucine-rich repeat receptor-like protein kinase PXC1
Iin17734	0.77	13.8133	4.261	0.000102755	Wall-associated receptor kinase 2
Iin17737	3.73	0.29	-3.668	0.0498077	--
Iin17752	7.14	19.8733	1.51	0.0119678	ABC transporter G family member 34
Iin17756	9.86333	4.65667	-1.028	0.00708702	Serine/threonine-protein kinase KIPK2
Iin17763	12.1	5.43333	-1.108	0.00943286	CAAX prenyl protease 2
Iin17778	427.41	163.487	-1.365	0.0254644	40S ribosomal protein S14-2
Iin17798	36.2733	13.4333	-1.403	0.0127705	--
Iin17800	6.25	2.06667	-1.54	0.000124597	Trafficking protein particle complex II-specific subunit 130 homolog
Iin17801	2.62333	0.766667	-1.732	0.0364482	--
Iin17802	52.8733	13.46	-1.901	0.00257006	Zinc finger CCCH domain-containing protein 48
Iin17822	1.90333	0.01	-7.152	1.50208e-05	Protein HEAT-STRESS-ASSOCIATED 32
Iin17842	57.54	20.7367	-1.427	3.43687e-05	Dolichyl-diphosphooligosaccharide--protein glycosyltransferase subunit DAD2
Iin17847	9.94	3.59333	-1.416	0.00474108	--
Iin17899	2.20667	5.87667	1.468	0.00560849	Pyruvate dehydrogenase E1 component subunit beta-3, chloroplastic
Iin17903	0.51	2.53	2.32	0.0344757	Lysine-specific demethylase JMJ15
Iin17927	1.18667	13.9233	3.629	0.00177887	ABC transporter C family member 2
Iin17933	66.9633	30.2733	-1.108	0.00305246	Pyruvate dehydrogenase E1 component subunit beta-3, chloroplastic
Iin17959	95.1967	23.8967	-1.954	0.0056832	--
Iin17983	2.75333	10.2733	1.905	0.0217253	Protein trichome birefringence-like 37
Iin17985	0.946667	5.71333	2.666	0.0163963	--
Iin17986	1.95333	12.54	2.772	0.00200444	Apoptosis inhibitor 5-like protein API5
Iin18000	10.9967	2.81667	-1.923	0.000686875	--
Iin18002	9.20333	3.37667	-1.377	0.0112039	Protein NUCLEAR FUSION DEFECTIVE 6, chloroplastic/mitochondrial
Iin18006	10.6833	3.51	-1.545	0.000267687	Mitochondrial arginine transporter BAC1
Iin18045	76.5933	8.78333	-3.168	0.00219611	NAC domain-containing protein 41
Iin18063	0.08	1.09667	3.827	0.0008916	Type III polyketide synthase A
Iin18079	3.15333	0.543333	-2.501	0.000140432	--
Iin18092	1.71333	18.4	3.5	0.000160407	Receptor like protein 42
Iin18111	0.873333	5.26667	2.636	0.0218671	Beta-glucosidase 33
Iin18168	1.06	7.09333	2.826	0.0298267	Uclacyanin 1
Iin18221	0.2	23.7033	7.027	0.000682227	UDP-glycosyltransferase 74D1
Iin18222	0.0466667	17.4133	8.642	0.0001769	UDP-glycosyltransferase UGT74D1L
Iin18239	2.52	0.0666667	-5.361	0.0120058	Heavy metal-associated isoprenylated plant protein 23
Iin18246	568.697	192.167	-1.524	0.0187281	40S ribosomal protein S3-1
Iin18300	8.91667	18.7767	1.122	0.00121553	--
Iin18341	3.36	6.99667	1.104	0.00343727	E3 ubiquitin protein ligase DRIP2
Iin18354	0	1.46333	9.236	1.55744e-09	Trans-cinnamate 4-monooxygenase IiC4H3
Iin18397	0.0633333	14.35	7.808	1.21971e-09	UDP-glycosyltransferase 87A1
Iin18432	0.58	41.1967	6.263	0.000295598	UDP-glycosyltransferase 71C2
Iin18434	4.87333	0.303333	-3.911	8.10064e-05	Cell division control protein 48 homolog C
Iin18445	0.96	12.73	3.882	0.0201023	Phosphomethylpyrimidine synthase, chloroplastic
Iin18465	0.0233333	1.29333	5.925	0.0310905	Glutathione S-transferase U3
Iin18473	0.01	2.39	7.884	0.0139984	3-hydroxyisobutyryl-CoA hydrolase 1
Iin18484	0	0.713333	6.344	0.0227946	Protein ABIL2
Iin18504	0	2.21667	11.75	3.71352e-15	MAG2-interacting protein 2
Iin18505	1.93667	59.8833	4.99	1.1246e-08	--
Iin18507	4.26333	0.08	-5.709	1.10481e-09	Protein ALP1-like
Iin18519	1.83667	4.61333	1.38	0.0459348	Dof zinc finger protein DOF2.2
Iin18522	0	3.23	8.547	6.7389e-06	--
Iin18528	0.343333	2.39333	2.826	0.0473643	Zinc finger protein ZAT12
Iin18530	15.3267	2.53333	-2.539	0.0280892	Glutelin type-D 1
Iin18534	6.83333	1.86333	-1.841	0.00350456	Uncharacterized CRM domain-containing protein At3g25440, chloroplastic
Iin18556	0	12.1633	9.712	2.34924e-10	Kinesin-like protein KIN-14R
Iin18562	11.59	3.38667	-1.726	0.0237027	Uncharacterized CRM domain-containing protein At3g25440, chloroplastic
Iin18566	0.02	1.12	5.891	0.010752	--
Iin18567	0	1.00667	8.461	0.000458896	--
Iin18579	0	1.45	7.869	7.5517e-05	B3 domain-containing protein At2g31720
Iin18581	14.0767	5.56667	-1.305	0.0243622	--
Iin18583	0.28	8.77	5.046	0.0207406	--
Iin18611	0	0.543333	8.185	1.55021e-06	Cation/H(+) antiporter 7
Iin18622	30.77	6.47667	-2.197	4.96693e-05	serine/threonine-protein kinase At1g54610
Iin18645	75.7233	23.1633	-1.641	6.68804e-05	Arogenate dehydratase 3, chloroplastic
Iin18659	0.47	4.72333	3.461	0.00933306	ATPase 5, plasma membrane-type
Iin18666	1.81333	18.6567	3.466	0.0119206	--
Iin18697	5.11333	1.27333	-1.927	0.0444548	--
Iin18708	3.06333	6.77	1.208	0.0398109	--
Iin18711	0.213333	7.55333	5.303	1.87578e-06	DEAD-box ATP-dependent RNA helicase 9, mitochondrial
Iin18728	4.5	9.53	1.123	0.0352555	AP-1 complex subunit gamma-1
Iin18753	0	1.82333	7.714	1.89534e-05	--
Iin18761	0	0.556667	6.246	0.0276923	--
Iin18777	0.0533333	2.07333	5.332	3.97023e-21	Acetyl-CoA carboxylase 1
Iin18786	8.28667	23.9233	1.592	0.00952827	ETHYLENE INSENSITIVE 3-like 1 protein
Iin18793	2.26	9.15667	2.04	0.0493547	Protein argonaute 4
Iin18796	17.09	4.20667	-1.992	0.0276923	DNA (cytosine-5)-methyltransferase 1
Iin18808	0.08	1.31333	4.079	0.024949	Cytochrome P450 89A2
Iin18809	10.5533	0.04	-7.839	6.94537e-10	--
Iin18824	0.216667	2.07667	3.363	0.00748284	F-box/LRR-repeat protein At3g03360
Iin18826	0.0166667	1.33	6.353	0.00021501	Putative F-box/kelch-repeat protein At4g39600
Iin18871	0.436667	3.49333	2.998	0.00449964	inactive ATP-dependent zinc metalloprotease FTSHI 4, chloroplastic
Iin18881	4.82	31.8367	2.819	0.0155644	Protein NRT1/ PTR FAMILY 6.2
Iin18895	0.173333	2.75333	4.038	3.86422e-05	LRR receptor-like serine/threonine-protein kinase
Iin18906	2.64333	0.19	-3.735	0.0356841	4-hydroxy-3-methylbut-2-en-1-yl diphosphate synthase (ferredoxin), chloroplastic
Iin18961	5.31667	14.19	1.493	0.0388442	--
Iin18968	17.68	3.30667	-2.372	0.00359132	Lon protease homolog 4, chloroplastic/mitochondrial
Iin18978	0.0633333	15.78	7.934	1.71677e-08	--
Iin18980	0	0.126667	7.022	0.00147186	Lipoxygenase 2, chloroplastic
Iin18996	0.0866667	1.19	3.915	0.0260136	Putative clathrin assembly protein At5g57200
Iin19011	1.15333	4.69333	2.112	0.0392905	Nudix hydrolase 9
Iin19017	0.503333	103.35	7.84	9.99749e-11	--
Iin19019	9.07667	2.53667	-1.783	0.00757809	--
Iin19031	2.57667	0	-7.495	0.000195792	Phosphoinositide phosphatase SAC4
Iin19058	36.7367	14.6033	-1.302	0.0345851	--
Iin19063	1.44667	15.8533	3.54	2.02272e-09	Protein BTR1
Iin19068	0.0166667	1.35	6.205	0.000751895	--
Iin19071	0.1	29.07	8.16	1.9392e-12	Superoxide dismutase [Mn] 1, mitochondrial
Iin19100	29.1267	6.34	-2.119	0.0142684	--
Iin19102	10.2367	1.83667	-2.409	0.000141719	Dual specificity protein kinase YAK1 homolog
Iin19118	1.68	3.74667	1.227	0.039566	--
Iin19120	0	1.47667	8.214	0.000747591	--
Iin19141	1.38333	0.01	-6.666	0.03597	DNA gyrase subunit B, mitochondrial
Iin19144	0.0266667	42.6267	10.697	2.80669e-11	--
Iin19157	0.32	1.47	2.258	0.0100511	V-type proton ATPase subunit c''1
Iin19162	29.9567	3	-3.257	0.000320669	LIMR family protein At5g01460
Iin19209	58.7067	23.4333	-1.291	0.0271821	UDP-sugar pyrophosphorylase
Iin19211	0.88	2.64333	1.662	0.0179785	EIN3-binding F-box protein 1
Iin19214	0	41.2833	11.543	1.50712e-16	Putative E3 ubiquitin-protein ligase XBAT31
Iin19224	0.12	1.15	3.255	0.0156263	Protein WVD2-like 6
Iin19270	0	1.02667	7.283	0.00124918	Pyruvate dehydrogenase E1 component subunit beta-3, chloroplastic
Iin19275	0	0.253333	7.415	0.00592308	Two-component response regulator ARR14
Iin19288	37.5067	0	-11.43	1.10065e-15	--
Iin19290	2.93667	10.2167	1.855	0.00733867	--
Iin19292	3.57333	1.21333	-1.504	0.0279137	--
Iin19297	0.0866667	3.96	5.564	0.000100603	Very-long-chain 3-oxoacyl-CoA reductase 1
Iin19308	8.33667	2.99667	-1.422	0.0493854	U-box domain-containing protein 4
Iin19328	0.00666667	0.3	5.199	0.0141654	Jacalin-related lectin 18
Iin19329	42.14	16.0867	-1.339	0.0125673	Katanin p80 WD40 repeat-containing subunit B1 homolog
Iin19346	4.61	0.74	-2.593	0.00591303	KH domain-containing protein At4g18375
Iin19348	0.11	7.73	6.273	0.00407442	Carotenoid 9,10(9',10')-cleavage dioxygenase 1
Iin19362	0.423333	0	-7.312	0.000252273	--
Iin19364	0.12	1.04	3.079	0.0429826	aminotransferase TAT3
Iin19365	1209.06	433.13	-1.436	0.0004904	steroid-binding protein 3
Iin19369	0.0733333	3.07333	5.439	0.00394207	aminotransferase TAT3
Iin19378	0.0233333	1.15333	5.737	0.0211657	--
Iin19380	0.433333	8.67667	4.425	4.13542e-05	Protein TIC 55, chloroplastic
Iin19420	26.4867	155.033	2.595	0.0119678	--
Iin19433	5.73	21.85	1.956	0.0223475	Protein CUP-SHAPED COTYLEDON 1, NAC54
Iin19434	10.0967	46.3467	2.219	0.0210591	--
Iin19456	0.863333	15.6633	4.287	1.45743e-06	serine protease EDA2
Iin19465	1.39333	10.6267	2.984	0.00681469	BTB/POZ domain-containing protein At2g24240
Iin19478	13.76	52.6833	1.997	0.0172905	Cytochrome P450 71B6
Iin19480	21.5467	8.57667	-1.312	0.0454881	--
Iin19493	36.26	16.21	-1.112	0.022646	Translation initiation factor IF3-2, chloroplastic
Iin19497	2.06333	0.26	-2.921	0.0155952	--
Iin19498	18.9567	6.27667	-1.524	0.00603905	Uncharacterized protein At1g32220, chloroplastic
Iin19521	0.0666667	1.29	4.407	0.00614589	LysM domain receptor-like kinase 4
Iin19532	1.05	10.4033	3.325	6.88661e-05	Methylesterase 1
Iin19550	11.8933	29.1867	1.339	0.0147504	Wall-associated receptor kinase-like 14
Iin19551	21.1233	65.5067	1.687	0.0360851	Wall-associated receptor kinase-like 14
Iin19552	0.0533333	7.60667	7.113	0.0020945	Precursor of CEP11
Iin19621	0	6.52667	11.515	3.71352e-15	--
Iin19622	0	2.70667	9.162	2.18074e-07	--
Iin19627	126.743	1.54	-6.292	9.8025e-06	--
Iin19628	138.66	3.91333	-5.077	0.000376138	NADP-dependent malic enzyme 3
Iin19653	0.43	6.81	4.062	0.000144204	--
Iin19656	1.06667	3.22	1.676	0.013328	Protein NETWORKED 2D
Iin19659	0.35	1.58667	2.275	0.0253364	F-box/LRR-repeat protein At3g58930
Iin19665	4.18667	15.5667	1.975	0.036385	E3 ubiquitin-protein ligase ORTHRUS 2
Iin19672	10.3367	1.14667	-3.11	0.0387025	Protein MIZU-KUSSEI 1
Iin19675	5.88	19.3967	1.775	3.43687e-05	Cytochrome c oxidase subunit 5C-2
Iin19680	12.34	3.32667	-1.838	0.00215708	Ras-related protein RABA4b
Iin19687	1.53333	0.13	-3.58	0.00343727	1-acylglycerol-3-phosphate O-acyltransferase
Iin19708	14.6333	4.35	-1.735	0.00441112	trehalose-phosphate phosphatase E
Iin19745	0.0166667	0.5	4.94	0.0343778	F-box protein At2g14500
Iin19766	0	1.34667	8.115	0.000100691	Transcription termination factor MTERF2, chloroplastic
Iin19803	6.48	1.42	-2.113	0.0141654	Kinesin-like protein KIN-7M, chloroplastic
Iin19817	9.96	1.84333	-2.37	0.00276051	B-box zinc finger protein 18
Iin19834	0	0.473333	7.045	0.00490001	--
Iin19837	76.2467	7.34333	-3.344	5.96306e-05	--
Iin19844	0.596667	0	-5.932	0.0310478	magnesium transporter NIPA6
Iin19848	12.7667	1.32	-3.196	2.38431e-07	--
Iin19856	0.656667	3.15333	2.304	0.0059343	--
Iin19868	13.4867	4.39	-1.562	9.37389e-06	Protein XAP5 CIRCADIAN TIMEKEEPER
Iin19871	1.24667	0.0366667	-5.056	0.00182989	UPF0725 protein At3g25080
Iin19881	0.523333	2.02333	1.999	0.00735642	Putative clathrin assembly protein At2g25430
Iin19890	3.26333	39.9167	3.653	2.09914e-14	--
Iin19911	9.28667	0.773333	-3.576	0.0251668	inactive dual specificity protein phosphatase-like At4g18593
Iin19920	2.35667	5.26333	1.234	0.029063	--
Iin19932	0.01	11.18	10.095	0.0354103	6-phosphogluconate dehydrogenase, decarboxylating 2, chloroplastic
Iin19945	0	1.22333	7.354	0.00102472	--
Iin19956	0	1.58667	8.455	2.76386e-06	--
Iin19982	0	3.54	7.933	0.00159736	Peptidyl-prolyl cis-trans isomerase FKBP20-1
Iin19993	0.236667	1.20667	2.43	0.0124961	Uncharacterized protein At2g33490
Iin19997	14.57	4.6	-1.634	0.00142388	protein S-acyltransferase 6
Iin20002	0	0.526667	6.582	0.0264205	--
Iin20010	0.56	2.41	2.166	0.00667227	--
Iin20015	6.18667	13.9167	1.208	0.00469211	protein S-acyltransferase 6
Iin20034	0.256667	9.75667	5.418	0.00121904	Beta-adaptin-like protein C
Iin20050	0.666667	7.44667	3.508	0.000997906	Lysine histidine transporter 1
Iin20094	25.9267	75.7167	1.591	0.0485065	--
Iin20140	0.0966667	1.75667	4.247	0.015437	WAT1-related protein At5g40240
Iin20153	0.0233333	2.34	6.56	1.07804e-05	Ankyrin repeat domain-containing protein EMB506, chloroplastic
Iin20160	0.863333	4.26667	2.364	0.00547417	Disease resistance protein RML1B
Iin20167	9.5	2.81333	-1.673	0.0279137	--
Iin20218	173.097	58.7933	-1.559	0.0453704	Thioredoxin H2
Iin20234	0.0233333	3.4	7.15	4.02029e-07	--
Iin20248	10.1167	0.0933333	-6.706	9.92782e-10	F-box/FBD/LRR-repeat protein At5g56420
Iin20274	59.3833	2.87667	-4.302	2.6147e-05	--
Iin20283	46.47	17.1233	-1.397	0.000621147	COP9 signalosome complex subunit 7
Iin20305	18.9933	139.783	2.869	0.00406039	Germin-like protein subfamily 1 member 13
Iin20322	0	1.35667	7.157	0.00303311	Interactor of constitutive active ROPs 3
Iin20374	3.06333	0.103333	-4.745	0.00117901	receptor-like protein kinase At5g39030
Iin20392	2.72667	0.1	-4.667	0.000207906	TATA-box-binding protein 2
Iin20433	58.0233	126.423	1.171	0.0247987	THO complex subunit 4D
Iin20492	22.4867	8.10667	-1.446	0.0131951	--
Iin20530	0	2.06333	7.29	0.00364239	40S ribosomal protein S19, mitochondrial
Iin20545	0.0233333	2.19667	6.527	0.0395292	--
Iin20551	106.78	19.3367	-2.454	0.00397474	Phosphoinositide phospholipase C 9
Iin20556	4.5	0	-7.496	5.43e-05	Vacuolar fusion protein MON1 homolog
Iin20559	6.9	0.0833333	-6.369	0.000267687	--
Iin20563	0.103333	5.27333	5.592	0.00314309	mitochondrial adenine nucleotide transporter BTL3
Iin20606	0	0.886667	6.962	0.00604858	Nucleolin 2
Iin20647	0.0766667	12.1133	7.4	2.31344e-06	Cytochrome b561 and DOMON domain-containing protein At5g35735
Iin20743	17.7133	0.676667	-4.756	0.00598116	Nucleoside diphosphate kinase 1
Iin20751	1.96	0.0233333	-6.401	0.0373257	--
Iin20777	0.04	2.69667	6.004	0.00086788	UDP-glucose:glycoprotein glucosyltransferase
Iin20795	0.463333	7.19667	4.067	0.0211139	Two-component response regulator ARR15
Iin20801	0	3.70333	8.172	0.0011236	14-3-3-like protein GF14 omega
Iin20815	0.05	2.62667	5.727	0.0365137	--
Iin20817	16.7533	0.1	-7.38	7.57599e-15	histone-arginine methyltransferase 1.4
Iin20819	8.25	2.76667	-1.529	0.0424764	Anaphase-promoting complex subunit 2
Iin20869	1.45	0.323333	-2.13	4.28711e-05	Kinesin-like protein KIN-4C
Iin20879	0	4.48333	7.95	6.0204e-06	--
Iin20880	0	3.22333	7.293	0.000487212	Branched-chain-amino-acid aminotransferase 3, chloroplastic
Iin20884	0	1.21	6.758	0.00314309	Mitochondrial uncoupling protein 3
Iin20908	0	8.64333	9.682	4.22048e-09	--
Iin20913	0.466667	18.9633	5.437	9.75444e-12	--
Iin20921	0	0.403333	6.013	0.0456195	Protein argonaute 10
Iin20957	36.6867	15.7933	-1.171	0.00343711	--
Iin21004	0.19	2.93333	4.009	0.0278766	AUGMIN subunit 2
Iin21011	4.80667	11.33	1.256	0.0471393	--
Iin21034	3.85	14.6967	2.029	0.0251668	chlorophyll(ide) b reductase NYC1, chloroplastic
Iin21059	7.24667	17.0667	1.302	0.0338542	--
Iin21069	12.6	5.09	-1.239	0.020083	--
Iin21084	0.103333	1.50667	3.914	0.0220064	Peptide chain release factor APG3, chloroplastic
Iin21092	3.71667	14.4167	1.993	0.044085	Ammonium transporter 1 member 1
Iin21095	260.263	75.4067	-1.781	0.00954973	Small acidic protein 1
Iin21175	0.81	2.36	1.617	0.0172359	Heat stress transcription factor A-5
Iin21177	0.39	4.99333	3.766	0.0175567	--
Iin21178	1.62667	9.99667	2.637	0.00944821	--
Iin21179	1.38667	15.1633	3.529	0.00108327	Selenium-binding protein 1
Iin21228	7.21667	0.376667	-4.151	0.000685952	--
Iin21276	3.82333	0.276667	-3.717	0.0062011	NADH dehydrogenase [ubiquinone] flavoprotein 2, mitochondrial
Iin21325	0.476667	2.44667	2.402	7.82334e-05	B3 domain-containing protein REM8
Iin21375	2.30333	6.75333	1.649	0.04616	--
Iin21386	1021.25	309.48	-1.718	0.0289283	60S ribosomal protein L27-3
Iin21410	0.336667	2.45	2.837	0.0396127	36.4 kDa proline-rich protein
Iin21426	0.126667	1.81	3.874	0.00401094	UDP-glycosyltransferase 71B5
Iin21427	0.03	0.423333	3.863	0.0115566	UDP-glycosyltransferase 71B5
Iin21433	0.0366667	1.36333	5.253	0.00665728	Cytochrome P450 708A2
Iin21435	1	16.5	3.978	0.00355406	Cytochrome P450 708A2
Iin21449	67.3133	145.817	1.152	0.0136201	Senescence/dehydration-associated protein At4g35985, chloroplastic
Iin21460	0.233333	6.77667	4.914	3.84046e-06	Pyruvate, phosphate dikinase 1, chloroplastic
Iin21464	0.55	4.04	2.916	0.013353	UDP-glycosyltransferase 75D1
Iin21483	0	2.33667	8.233	0.00320087	Acetylserotonin O-methyltransferase
Iin21516	725.14	3035.89	2.186	0.0426974	Late embryogenis abundant protein 41
Iin21523	270.35	107.313	-1.286	0.0115001	--
Iin21529	0	1.19667	6.917	0.00199849	AP-2 complex subunit mu
Iin21537	2.01	5.54333	1.475	0.0305443	Two-component response regulator ARR2
Iin21576	47.5067	19.1267	-1.275	0.00944821	--
Iin21585	2.98667	0	-9.808	1.65999e-11	--
Iin21587	41.72	14.14	-1.523	0.0025159	--
Iin21610	1.94333	37.2233	4.285	0.00225024	Pheophorbidase
Iin21672	0.94	3.06667	1.798	0.0378508	--
Iin21679	10.62	23.1833	1.172	0.0456428	--
Iin21684	395.843	156.233	-1.294	0.0458143	60S ribosomal protein L15-1
Iin21718	22.62	9.98	-1.144	0.0453704	--
Iin21738	38.18	16.2267	-1.207	0.0483185	Uncharacterized membrane protein At4g09580
Iin21762	3.21	17.1367	2.514	0.00349556	Type I inositol polyphosphate 5-phosphatase 2
Iin21771	0.04	1.76667	5.593	0.0163963	--
Iin21775	1534.99	618.603	-1.272	0.0167859	60S ribosomal protein L32-1
Iin21787	3.05333	12.0733	2.03	0.0184233	purine permease 7
Iin21791	0.43	0.0266667	-4.055	0.0212568	LEAF RUST 10 DISEASE-RESISTANCE LOCUS RECEPTOR-LIKE PROTEIN KINASE-like 2.4
Iin21792	0.276667	5.67333	4.447	0.0258156	Formin-like protein 14
Iin21795	2.60333	0.866667	-1.541	0.0413944	Thaumatin-like protein 1
Iin21856	741.23	277.533	-1.383	0.0155274	60S ribosomal protein L11-1
Iin21895	0.183333	1.37	2.95	0.0114399	disease resistance protein At5g45510
Iin21927	4.79333	65.4133	3.774	0.0403684	Pectin acetylesterase 8
Iin21936	4.30333	18.5	2.15	0.0283773	WRKY transcription factor 16
Iin21970	3.35667	16.3333	2.253	0.038858	Class V chitinase
Iin21979	21.3633	9.98	-1.03	0.0424274	Serotonin N-acetyltransferase 1, chloroplastic
Iin21988	37.72	162.923	2.178	0.0216272	Allantoate deiminase
Iin21997	0	3.08333	8.226	8.17685e-07	--
Iin22001	16.8	1.67667	-3.221	0.0131806	Hsp70-Hsp90 organizing protein 1
Iin22020	10.29	20.06	1.019	0.0107739	lysine-specific demethylase JMJ14
Iin22041	5.12333	0.76	-2.775	0.00543199	Berberine bridge enzyme-like 19
Iin22052	0	1.87667	7.682	0.0284333	Transcription factor bHLH162
Iin22068	4.79	0.176667	-4.621	0.0405565	Protein LONGIFOLIA 1
Iin22097	0.213333	0.833333	2.033	0.0408568	G-type lectin S-receptor-like serine/threonine-protein kinase B120
Iin22107	13.04	5.43333	-1.244	0.0356656	Bifunctional riboflavin kinase/FMN phosphatase
Iin22122	8.93	0.55	-3.976	0.000805164	Endonuclease 5
Iin22127	0.31	3.15667	3.408	8.71936e-08	Subtilisin-like protease SBT3.13
Iin22133	0.126667	4.9	5.327	5.66118e-05	Protein NRT1/ PTR FAMILY 7.2
Iin22140	4.68	0.253333	-4.158	0.020407	Vesicle-fusing ATPase
Iin22159	0.0333333	0.84	4.624	0.0141654	Protein DETOXIFICATION 39
Iin22161	2.85333	0.0166667	-7.284	4.75595e-13	--
Iin22162	11.9933	0.536667	-4.401	0.0209178	--
Iin22173	64.43	18.4367	-1.712	0.0248474	Calcium permeable stress-gated cation channel 1
Iin22177	13.8467	6.05	-1.154	0.0316338	Uncharacterized protein At4g22160
Iin22185	14.1933	41.65	1.59	0.0385451	--
Iin22213	1.26667	6.77	2.453	9.88844e-05	Oxysterol-binding protein-related protein 2A
Iin22220	0.0133333	5.38667	8.622	1.3778e-10	Protein INAPERTURATE POLLEN1
Iin22224	17.5067	6.30333	-1.406	0.0105469	--
Iin22238	110.393	44.1433	-1.277	0.00604858	--
Iin22246	2.80667	19.5267	2.892	0.00604492	ACT domain-containing protein ACR7
Iin22266	6.06667	2.62333	-1.139	0.0283773	--
Iin22281	10.18	0.393333	-4.727	0.00167819	Glutamate--cysteine ligase, chloroplastic
Iin22285	63.63	1.85	-5.015	5.64096e-05	--
Iin22290	1.11667	0.143333	-2.912	0.00619184	Replication protein A 70 kDa DNA-binding subunit E
Iin22300	0.7	19.2433	4.885	2.60711e-06	Protein PIN-LIKES 5
Iin22301	0.366667	4.67	3.809	0.00241345	Exosome complex exonuclease RRP44 homolog A
Iin22309	2.66667	15.4767	2.583	3.34063e-09	Gibberellin 20-oxidase-like protein
Iin22324	35.03	4.78	-2.781	0.00115312	--
Iin22328	17.88	45.5667	1.427	0.00753306	PGR5-like protein 1B, chloroplastic
Iin22332	23.0167	7.46	-1.587	0.00133036	--
Iin22343	0.19	3.03667	4.007	0.00022535	WRKY transcription factor 29
Iin22363	223.053	32.5333	-2.741	1.59092e-07	V-type proton ATPase subunit G2
Iin22377	0	2.38333	7.874	3.35307e-05	--
Iin22381	85.25	24.4167	-1.763	0.0196697	--
Iin22384	27.81	5.78333	-2.175	0.00603905	Nucleoside diphosphate kinase IV, chloroplastic/mitochondrial
Iin22407	11.83	2.71333	-2.095	7.17026e-06	--
Iin22408	8.32333	2.26667	-1.833	0.0218762	--
Iin22411	0.01	0.953333	7.033	0.000289676	Metal-nicotianamine transporter YSL1
Iin22419	0.116667	2.16333	4.325	8.94788e-05	Metal-nicotianamine transporter YSL1
Iin22425	8.21	31.14	1.95	0.0001151	F-box protein GID2
Iin22433	88.1133	2.12	-5.298	0.00323067	F-box protein GID2
Iin22453	1.36333	0.416667	-1.69	0.0225321	--
Iin22478	1.53	0.0166667	-6.621	0.00127879	Zinc-finger homeodomain protein 2
Iin22479	3.16667	0.25	-3.667	0.00647398	Tryptophan aminotransferase-related protein 2
Iin22504	0.0366667	2.79	6.44	1.07117e-08	Thylakoid lumenal 17.9 kDa protein, chloroplastic
Iin22506	103.857	31.7867	-1.692	0.0284269	60S ribosomal protein L7a-1
Iin22510	30.7367	12.9267	-1.209	0.0417652	Membrane-anchored ubiquitin-fold protein 3
Iin22524	0.56	3.62	2.73	0.0242482	Putative respiratory burst oxidase homolog protein G
Iin22525	0.126667	24.4467	7.698	3.20624e-05	Kinesin-like protein KIN-14R
Iin22564	0.603333	4.54333	2.92	0.00803029	Transcription factor bHLH126
Iin22598	147.817	35.6767	-2.068	0.0195377	Protein GLUTAMINE DUMPER 2
Iin22602	28.71	13.0233	-1.077	0.0156314	Calmodulin-binding protein 60 D
Iin22611	344.24	104.377	-1.676	0.00883563	60S acidic ribosomal protein P3-1
Iin22614	0.266667	2.87	3.467	0.000317821	Putative clathrin assembly protein At4g25940
Iin22624	0.476667	2.72	2.576	0.0198973	Plant intracellular Ras-group-related LRR protein 8
Iin22670	12.2733	0.73	-3.964	0.00898837	Fructose-bisphosphate aldolase 5, cytosolic
Iin22686	0.06	0.746667	3.715	0.0127701	Fimbrin-1
Iin22687	0.3	5.36333	4.213	1.99515e-12	Fimbrin-1
Iin22689	0.01	0.456667	5.422	0.00964269	ADP-ribosylation factor GTPase-activating protein AGD8
Iin22692	44.58	18.36	-1.219	0.000989407	V-type proton ATPase subunit e2
Iin22717	14.2667	5.74667	-1.243	0.0042509	Vacuolar protein sorting-associated protein 22 homolog 1
Iin22737	3.39667	0.16	-4.304	0.000128463	ADP-ribosylation factor GTPase-activating protein AGD8
Iin22746	4.06667	0.8	-2.252	0.0289314	G-type lectin S-receptor-like serine/threonine-protein kinase SD1-1
Iin22752	0.71	8.51	3.661	0.00840215	--
Iin22753	0.04	4.49	6.826	1.84508e-26	Myosin-4
Iin22803	40.29	9.44667	-2.064	0.00855616	--
Iin22808	1.06667	0.0166667	-6.062	0.00663964	Membrane protein of ER body 1
Iin22811	18.7533	0.223333	-6.305	3.748e-22	Bifunctional L-3-cyanoalanine synthase/cysteine synthase D2
Iin22813	39.45	14.07	-1.435	0.000273096	E3 ubiquitin-protein ligase SINAT4
Iin22816	1.34667	3.84667	1.556	0.00446586	Histone-lysine N-methyltransferase ATX4
Iin22822	0.366667	9.80333	4.759	4.13538e-06	S-type anion channel SLAH2
Iin22829	0.786667	0	-7.092	0.000661649	60S ribosomal protein L24-2
Iin22834	0.423333	3.11667	2.983	0.0322128	Protein TSS
Iin22858	0.813333	4.06333	2.388	0.000170363	L-type lectin-domain containing receptor kinase VII.2
Iin22871	0.296667	4.22	3.915	0.000249643	aminotransferase TAT1
Iin22878	0.463333	3.34	2.861	0.0109785	Receptor-like protein kinase 5
Iin22887	1.18	6.50667	2.529	0.0113303	Long-chain-alcohol oxidase FAO4B
Iin22896	0.0866667	1.88667	4.535	0.0444797	tyrosine decarboxylase 2
Iin22900	7.68333	1.91	-1.958	0.0122091	fructokinase-3
Iin22914	31.01	15.1433	-1	0.0361873	--
Iin22938	3.41	12.8533	1.98	0.0156479	Mitogen-activated protein kinase 8
Iin22943	16.2967	5.73	-1.467	0.00154863	Meiotic nuclear division protein 1 homolog
Iin22959	0	3.61	9.897	8.66596e-08	F-box/kelch-repeat protein At5g39560
Iin22984	0.0533333	0.656667	3.628	0.0257357	--
Iin22985	150.933	2.6	-5.875	3.35377e-10	--
Iin22988	11.16	2.73	-1.974	0.018936	WD-40 repeat-containing protein MSI5
Iin22989	367.653	154.427	-1.207	0.00341117	--
Iin23006	0.13	11.4367	6.559	7.58509e-10	Choline monooxygenase, chloroplastic
Iin23010	0.05	17.8567	8.41	1.17847e-14	UPF0725 protein At5g63820
Iin23018	0	0.156667	6.483	0.0248059	Senescence-induced receptor-like serine/threonine-protein kinase
Iin23041	0	0.613333	7.058	0.0137501	Protein BCCIP homolog
Iin23042	0.66	6.77	3.493	0.00310954	--
Iin23048	15.72	376.89	4.615	6.90004e-18	Xyloglucan endotransglucosylase/hydrolase protein 24
Iin23050	0	40.6467	12.501	8.05457e-14	Xyloglucan endotransglucosylase/hydrolase protein 20
Iin23152	14.7	3.5	-2.049	0.0147322	Trihelix transcription factor ASR3
Iin23158	0.836667	6.13333	2.906	0.0184543	--
Iin23160	6.23333	24.8867	2.047	4.13135e-09	--
Iin23177	0.0433333	3.12667	6.23	9.43899e-07	--
Iin23178	0.0566667	1.27	4.507	0.0499871	Cytochrome P450 71B2
Iin23189	0.0266667	1.50667	5.815	0.00251205	B3 domain-containing protein REM3
Iin23227	0.04	5.31333	7.179	3.35887e-06	F-box/kelch-repeat protein At4g23580
Iin23236	2.16667	6.66667	1.627	0.0357305	Protein PHOX4
Iin23285	0	0.333333	7.118	0.00213414	ADP-ribosylation factor GTPase-activating protein AGD14
Iin23287	0.77	32.3967	5.438	3.9087e-13	Potassium channel KAT3
Iin23307	0.746667	4.08667	2.526	0.0160033	--
Iin23319	130.2	58.2967	-1.13	0.0323801	--
Iin23349	0.216667	78.3633	8.673	7.0922e-18	--
Iin23364	0.183333	4.54333	4.668	0.00355406	Histone deacetylase 14
Iin23381	3.20667	6.33667	1.031	0.00424219	ubiquitin-like-specific protease 2A
Iin23391	0.556667	16.8167	4.927	0.00292915	Pathogenesis-related protein 1
Iin23392	0	2.83	8.786	4.23736e-05	Pathogenesis-related protein 1
Iin23414	18.5033	49.49	1.47	0.0392905	--
Iin23430	7.98667	22.3833	1.552	0.000259169	UDP-glycosyltransferase 73B1
Iin23473	6.98	14.7433	1.144	0.00986846	Transcription factor bHLH63
Iin23478	2.06667	9.62333	2.284	6.7992e-06	CSC1-like protein RXW8
Iin23488	1.61667	10.28	2.736	0.0340552	Inactive squalene synthase 2
Iin23516	53.8233	22.63	-1.203	0.000451627	Rac-like GTP-binding protein ARAC3
Iin23546	1.93667	4.55333	1.26	0.0448016	Glutamate receptor 3.2
Iin23561	214.797	96.5833	-1.121	0.00990097	50S ribosomal protein L11, chloroplastic
Iin23564	0.686667	4.36333	2.727	1.94318e-08	DNA mismatch repair protein MLH3
Iin23580	2.13667	0	-8.173	0.0128661	--
Iin23590	11.2167	24.3	1.169	0.0338847	DNA-directed RNA polymerase II subunit 1
Iin23602	41.0867	16.9033	-1.228	0.00455783	--
Iin23617	2.05	0.41	-2.241	0.0473643	Calcium-dependent protein kinase 18
Iin23628	0.07	0.563333	3.037	0.0239258	Cytochrome P450 84A1, F5H
Iin23659	0	3.94	7.514	0.047846	--
Iin23668	0.0133333	7.39333	8.94	8.39989e-20	Acidic leucine-rich nuclear phosphoprotein 32-related protein
Iin23706	11.6067	34.71	1.641	0.0384223	Methylesterase 9
Iin23720	6.10333	47.59	2.913	0.0218233	Calcium-binding protein CML19
Iin23736	92.15	39.4733	-1.194	0.015788	Protein RER1C
Iin23743	1.60333	17.88	3.565	0.0030857	Isoflavone 2'-hydroxylase
Iin23745	14.8867	5.67333	-1.344	0.000406962	Glutamate--glyoxylate aminotransferase 1
Iin23794	15.4733	5.06333	-1.569	0.025932	cinnamyl alcohol dehydrogenase CAD6
Iin23811	2.30333	10.0733	2.173	0.0151629	--
Iin23816	25.6	4.56667	-2.469	0.0405565	Uncharacterized membrane protein At3g27390
Iin23847	4	17.96	2.171	0.0220875	trehalose-phosphate phosphatase H
Iin23881	1.31333	0	-6.705	0.00352785	Uncharacterized protein At4g04775
Iin23890	0.873333	6	2.856	0.0156669	--
Iin23897	18.6233	6.48667	-1.472	0.00290992	--
Iin23955	0	0.616667	8.045	3.45139e-05	--
Iin23961	4.15667	16.9933	2.074	0.0134291	--
Iin23967	0.05	0.503333	3.364	0.0475025	Beta-galactosidase 14
Iin23984	56.76	114.217	1.056	0.0377834	Amino acid transporter AVT3C
Iin23995	48.2733	174.303	1.902	0.0291331	ABC transporter G family member 36
Iin24081	2.10667	13.6867	2.741	0.0102777	UPF0725 protein At2g20620
Iin24095	11.09	3.03667	-1.814	0.00252384	Uncharacterized protein At2g39795, mitochondrial
Iin24110	0.98	63.1733	6.039	3.04098e-21	Mitogen-activated protein kinase 19
Iin24111	0	40.08	11.943	1.37279e-18	--
Iin24120	19.9767	43.4167	1.185	0.0461701	--
Iin24164	0	0.97	8.034	9.8025e-06	--
Iin24171	13.51	30.1467	1.213	0.0291025	Nuclear-pore anchor
Iin24200	7.65333	17.6933	1.261	0.022551	Histone acetyltransferase HAC1
Iin24219	0.0266667	20.3	9.555	2.98701e-14	PsbP domain-containing protein 3, chloroplastic
Iin24226	0.696667	6.66	3.285	0.000423148	Pathogen-related protein
Iin24259	4.01333	0.506667	-3.007	0.0108066	Glutathione S-transferase U21
Iin24273	2.18	5.22667	1.324	0.0100227	Synaptonemal complex protein 1
Iin24295	117.673	51.81	-1.132	0.00840907	60S ribosomal protein L30-2
Iin24309	15.3667	169.347	3.56	6.68498e-05	Nitrate reductase [NADH], clone PBNBR1412
Iin24347	1.45333	7.64333	2.412	0.0424274	Amino acid permease 3
Iin24362	0.12	1.99	4.029	0.02167	Sugar transport protein 14
Iin24407	20.0567	43.46	1.183	0.00944821	Translation initiation factor IF-2, chloroplastic
Iin24430	4.40333	17.5767	2.039	5.56299e-05	Chaperone protein dnaJ 10
Iin24446	7.85333	1.76667	-2.126	0.00888239	Suppressor of mec-8 and unc-52 protein homolog 1
Iin24489	88.0167	21.2867	-2.022	0.00645251	--
Iin24496	3.38333	0	-7.145	0.000379455	Pentatricopeptide repeat-containing protein At2g18520, mitochondrial
Iin24530	19.37	39.1533	1.054	0.0470923	Receptor protein kinase CLAVATA1
Iin24561	0.806667	3.26	2.062	0.0479414	Protein SHI RELATED SEQUENCE 5
Iin24572	5.15333	0.153333	-5.06	1.19065e-09	26S proteasome regulatory subunit S10B homolog B
Iin24573	2.32	0.0433333	-5.682	0.00167224	26S proteasome regulatory subunit 10B homolog A
Iin24588	114.06	48.11	-1.189	0.0436796	Glutathione S-transferase DHAR2
Iin24652	423.903	197.307	-1.055	0.0231121	HVA22-like protein a
Iin24676	6.09667	15.6833	1.417	5.64096e-05	Chaperone protein ClpB1
Iin24680	6.13667	14.2367	1.272	0.00343711	DNAJ protein JJJ1 homolog
Iin24712	122.49	40.7833	-1.564	0.00453225	--
Iin24736	0.636667	13.9533	4.568	5.78687e-07	Alpha-dioxygenase 2
Iin24746	0.906667	3.96333	2.167	0.0200562	Ubiquitin carboxyl-terminal hydrolase 12
Iin24759	0.156667	3.28	4.344	0.00941568	SPX domain-containing membrane protein At4g11810
Iin24760	39.4233	0.113333	-8.388	1.20722e-14	Superoxide dismutase [Fe] 1, chloroplastic
Iin24770	0.0233333	0.386667	4.207	0.039433	Abietadienol/abietadienal oxidase
Iin24775	26.2067	9.83333	-1.379	0.00498847	--
Iin24782	0.33	1.92333	2.6	0.00726148	Kunitz trypsin inhibitor 1
Iin24800	6.59667	2.57333	-1.297	0.0188899	Ribulose bisphosphate carboxylase/oxygenase activase, chloroplastic
Iin24840	34.5033	9.02333	-1.871	0.0134201	--
Iin24895	71.0333	33.58	-1.053	0.04616	--
Iin24899	30.7667	9.48	-1.659	0.000530144	Protein NRT1/ PTR FAMILY 5.12
Iin24939	24.8633	9.7	-1.315	0.000520243	F-actin-capping protein subunit beta
Iin24985	9.50333	21.5833	1.235	0.0377834	Protein OBERON 4
Iin24996	166.13	56.94	-1.496	0.000720231	Ethylene-responsive transcription factor ERF70
Iin25011	1.76667	26.6367	4.052	0.000392469	Chaperone protein dnaJ 6
Iin25012	0	1.24333	6.627	0.0497997	--
Iin25032	0.736667	5.31333	2.878	0.0306699	--
Iin25045	0	4.72	8.199	5.04232e-06	--
Iin25047	0	0.523333	7.156	0.00407442	Small RNA-binding protein 11, chloroplastic
Iin25048	0.00666667	8.52333	9.966	6.31907e-11	ABC transporter B family member 26, chloroplastic
Iin25049	0	0.32	7.044	0.00125208	Beta-arabinofuranosyltransferase RAY1
Iin25058	1.6	0	-7.122	0.00713236	Protein Brevis radix-like 2
Iin25067	0.293333	3.07	3.449	0.00331893	Poly [ADP-ribose] polymerase 2
Iin25101	0.386667	1.92	2.319	0.0253375	Formin-like protein 8
Iin25111	0.233333	0	-6.361	0.00887312	Putative L-type lectin-domain containing receptor kinase V.1
Iin25145	1.09	5.25667	2.365	0.0390061	WRKY transcription factor 36
Iin25150	0.196667	2.27333	3.657	0.00910033	SNF1-related protein kinase regulatory subunit gamma-1-like
Iin25152	2.23667	9.43667	2.096	0.0059752	serine/threonine-protein kinase PBL18
Iin25167	0	11.39	12.063	3.9511e-12	--
Iin25172	0	3.43333	9.344	1.34366e-06	--
Iin25173	5.38667	44.5967	3.101	0.0243916	Cyclic dof factor 5
Iin25189	1.88	169.427	6.544	5.13268e-05	NAC transcription factor 29
Iin25202	8.17	1.96	-2.027	0.0113347	Mitotic checkpoint protein BUB3.3
Iin25250	5.02667	11.3267	1.228	0.000805164	WPP domain-interacting tail-anchored protein 2
Iin25260	2.06	13.4133	2.806	0.0498077	AP2/ERF and B3 domain-containing transcription repressor RAV2
Iin25274	5.94	13.0867	1.211	0.0410785	Protein CROWDED NUCLEI 3
Iin25338	36.71	12.31	-1.534	0.00484686	Acyl-acyl carrier protein thioesterase ATL3, chloroplastic
Iin25363	1.84667	15.13	3.129	6.69816e-07	Adagio protein 3
Iin25376	10.57	31.3633	1.611	0.000291766	--
Iin25378	32.11	64.31	1.052	0.0444797	BTB/POZ domain-containing protein At1g67900
Iin25394	0	1.38667	8.043	4.42216e-06	--
Iin25441	9.17667	0.116667	-6.21	7.36607e-07	--
Iin25448	21.34	5.17333	-2.013	0.0300247	Two-component response regulator ARR1
Iin25455	272.21	67.2467	-1.978	8.32303e-07	--
Iin25470	14.6233	38.8733	1.46	0.00246761	Protein CROWDED NUCLEI 1
Iin25484	0.516667	2.71333	2.42	0.00638674	plastidic glucose transporter 2
Iin25491	0	1.17	8.086	0.0166683	--
Iin25500	0.0133333	7.84	8.86	2.18536e-06	E3 ubiquitin-protein ligase SINA-like 10
Iin25514	220.767	72.11	-1.559	0.0270151	Zinc finger protein 6
Iin25531	0.0966667	2.16	4.614	1.27879e-05	Lectin-domain containing receptor kinase VI.3
Iin25536	3.78333	0.793333	-2.187	0.00399615	LEAF RUST 10 DISEASE-RESISTANCE LOCUS RECEPTOR-LIKE PROTEIN KINASE-like 2.5
Iin25541	3.63333	0.493333	-2.901	0.00416549	Putative glutamine amidotransferase GAT1_2.1
Iin25574	12.0767	4.78	-1.285	0.02167	Formyltetrahydrofolate deformylase 1, mitochondrial
Iin25594	4.23	8.89667	1.135	0.00332543	Pentatricopeptide repeat-containing protein At1g66345, mitochondrial
Iin25610	0	2.72	7.847	0.00159618	Endonuclease 4
Iin25661	2.62333	0.236667	-3.359	0.00323235	--
Iin25677	2.44667	16.6333	2.78	0.00132129	Amino acid permease 6
Iin25678	3.46667	28.69	3.076	1.90054e-05	Amino acid permease 6
Iin25715	0.706667	2.33333	1.785	0.0204637	Receptor-like protein CLAVATA2
Iin25716	0	1.13	7.06	0.00143305	Receptor-like protein CLAVATA2
Iin25717	0	0.586667	7.073	0.00364582	--
Iin25740	5.82667	0	-8.897	8.92417e-09	--
Iin25753	0.0233333	0.466667	4.146	0.000159808	--
Iin25765	4.13333	0	-7.314	0.0471283	Histone acetyltransferase of the MYST family 2
Iin25766	1.32667	0.04	-5.086	0.039566	--
Iin25767	1.08333	0.0333333	-4.996	0.013375	--
Iin25768	1.54	0	-6.242	0.0107176	--
Iin25774	0	70.16	13.172	4.80279e-21	RNA helicase SDE3
Iin25778	0.47	2.10667	2.183	0.00352839	DNA mismatch repair protein MSH1, mitochondrial
Iin25779	5.30667	0	-8.209	5.81154e-07	Protein BIG GRAIN 1-like B
Iin25785	1.32	10.7967	3.114	0.044945	--
Iin25791	33.9333	4.56	-2.901	0.00010591	--
Iin25804	0.523333	14.17	4.854	0.000818749	Tocopherol O-methyltransferase, chloroplastic
Iin25812	11.7467	2.98667	-1.94	0.00243439	Kinesin-like protein KIN-4C
Iin25816	1.68667	0	-6.289	0.014684	--
Iin25826	10.5467	0	-9.916	4.09968e-12	Lysine--tRNA ligase, cytoplasmic
Iin25836	0	4.42333	9.115	5.82576e-08	galacturonosyltransferase-like 7
Iin25851	0	0.393333	6.873	0.0303904	--
Iin25852	55.8167	21.3633	-1.356	0.0121833	Beta-galactosidase 1
Iin25865	12.8367	0.44	-4.865	5.96247e-08	Syntaxin-132
Iin25878	0	1.58333	6.568	0.011275	Vesicle-associated protein 1-1
Iin25884	0	13.8233	10.169	2.00148e-12	--
Iin25915	26.24	0	-10.948	1.10065e-15	--
Iin25935	0.0133333	3.49667	7.94	2.32903e-07	Zinc finger BED domain-containing protein RICESLEEPER 1
Iin25936	0	6.72667	9.204	1.36262e-09	--
Iin25940	0.696667	0	-6.539	0.049637	Cyclin-dependent kinase F-4
Iin25946	7.55	20.84	1.528	0.00112658	Indole-3-acetaldehyde oxidase
Iin25976	5.77667	0	-8.34	4.42668e-07	Putative threonine aspartase
Iin25977	11.1033	0	-8.905	5.87584e-09	Putative threonine aspartase
Iin25978	0	2.02667	8.427	0.0173627	--
Iin26024	4.65	0.47	-3.247	0.000156939	Diaminopimelate epimerase, chloroplastic
Iin26027	0	3.36333	7.488	0.000118998	--
Iin26035	3.14333	16.3333	2.391	0.00314309	beta-D-xylosidase 6
Iin26037	12.3867	0.04	-8.18	1.35923e-10	Lysine--tRNA ligase, cytoplasmic
Iin26038	13.0533	0.576667	-4.422	6.89669e-21	--
Iin26042	265.98	68.5067	-1.92	0.00240053	60S acidic ribosomal protein P2-4
Iin26053	0.81	0	-6.538	0.00669671	Putative FBD-associated F-box protein At5g53640
Iin26093	5.74333	0.456667	-3.59	0.000144204	U3 snoRNP-associated protein-like YAO
Iin26101	0.936667	12.7	3.869	2.78897e-05	ATPase 1, plasma membrane-type
Iin26105	12.1033	0.453333	-4.645	0.0365662	--
Iin26106	1.46667	0.206667	-2.792	0.000272325	Cation/H(+) antiporter 10
Iin26107	0	21.0433	10.15	2.92244e-09	--
Iin26112	22.29	4.40333	-2.306	0.00451158	Flavonol synthase/flavanone 3-hydroxylase
Iin26118	11.3367	1.77667	-2.642	4.42668e-07	Cysteine proteinase inhibitor 5
Iin26119	242.73	59.6233	-2.01	0.00183048	Xyloglucan endotransglucosylase/hydrolase protein 31
Iin26136	0.0466667	1.55	5.087	0.00745271	Myrosinase
Iin26137	50.3467	15.8567	-1.632	0.0130483	--
Iin26182	4.26	0	-8.918	1.3258e-07	--
Iin26195	2.55667	0.346667	-2.832	0.00213667	Protein NRT1/ PTR FAMILY 2.3
Iin26199	21.7867	0.986667	-4.404	0.0448819	--
Iin26223	127.31	36.5233	-1.8	0.0141306	Histone H4 variant TH091
Iin26225	127.337	36.39	-1.786	0.0143465	Histone H2B.11
Iin26226	0	6.57333	8.591	6.78379e-07	Putative ribosomal large subunit pseudouridine synthase SVR1, chloroplastic
Iin26257	250.977	69.5467	-1.851	0.0149486	Histone H4
Iin26274	0.146667	19.5	7.093	1.93552e-09	Gibberellin 2-beta-dioxygenase 8
Iin26289	25.3233	84.9533	1.831	0.00804501	Scarecrow-like protein 30
Iin26314	31.6833	0.21	-7.204	5.81015e-13	--
Iin26317	29.8467	0.77	-5.176	6.0204e-06	Polypyrimidine tract-binding protein homolog 3
Iin26322	39.2	8.87333	-2.101	0.00712437	Tubulin beta-3 chain
Iin26326	1.21333	0.0466667	-4.745	0.0342505	F-box protein SKIP5
Iin26329	0.333333	2.06	2.69	0.00061833	DExH-box ATP-dependent RNA helicase DExH11
Iin26338	62.99	5.06	-3.599	5.68782e-11	Tubulin beta-3 chain
Iin26344	1	0.02	-5.608	1.10108e-08	Alpha-glucan phosphorylase 2, cytosolic
Iin26350	0.13	0.903333	2.895	0.0239258	UPF0503 protein At3g09070, chloroplastic
Iin26369	0	5.60667	9.363	2.46364e-10	tRNA (guanine(26)-N(2))-dimethyltransferase 1
Iin26389	0.0666667	1.14333	4.062	0.00100088	PH, RCC1 and FYVE domains-containing protein 1
Iin26393	0.0733333	0.383333	2.476	0.0429854	RINT1-like protein MAG2
Iin26401	5.01333	15.7867	1.671	0.00654942	--
Iin26406	3.28333	0.98	-1.679	0.0062011	Putative DNA glycosylase At3g47830
Iin26407	338.307	81.3567	-2.035	0.000495792	Succinate dehydrogenase subunit 7A, mitochondrial
Iin26410	27.2	0	-12.794	3.14314e-21	Hydroxyproline O-galactosyltransferase GALT6
Iin26414	9.16333	17.6567	1.004	0.0426974	Ubiquitin carboxyl-terminal hydrolase 23
Iin26427	41.9367	15.9	-1.369	0.0120953	RING-H2 finger protein ATL48
Iin26441	7.19333	14.8167	1.1	0.00530187	Aspartate--tRNA ligase 1, cytoplasmic
Iin26459	0.0266667	13.19	9.045	2.18536e-06	Cytochrome P450 94B3
Iin26464	29.4733	11.3867	-1.348	0.0183063	--
Iin26490	4.28333	11.2233	1.438	0.0139982	Protein PLASTID TRANSCRIPTIONALLY ACTIVE 10
Iin26493	1.27	0.363333	-1.787	0.0198197	F-box/LRR-repeat protein At2g29930
Iin26502	1.50333	35.0533	4.623	0.00829517	Cytochrome P450 94B3
Iin26504	19.6267	2	-3.241	0.00040262	--
Iin26513	58.9633	25.41	-1.19	0.0309316	Gamma carbonic anhydrase-like 2, mitochondrial
Iin26517	2.11	0.0633333	-4.945	0.000637439	carboxylesterase 12
Iin26525	0	13.85	9.588	4.19458e-05	--
Iin26526	0.03	3.20667	6.843	0.00211874	Protein ABIL2
Iin26527	0.276667	7.61333	4.871	0.000828198	polygalacturonase At3g15720
Iin26530	1.6	0.116667	-3.746	0.000719731	Cyclin-dependent kinase A-1
Iin26535	0.816667	2.55333	1.678	0.0264609	Pentatricopeptide repeat-containing protein At3g48810
Iin26538	0.106667	1.30667	3.683	4.90724e-06	--
Iin26550	513.54	176.35	-1.532	0.0422319	40S ribosomal protein S11-3
Iin26593	0	8.96333	11.366	9.74223e-16	--
Iin26613	0.02	4.37667	7.915	4.69085e-08	Aldose reductase
Iin26621	0.0933333	68.8733	9.688	1.74083e-25	2-oxoglutarate-dependent dioxygenase DIN11
Iin26622	0.443333	99.4467	7.855	7.75671e-21	2-oxoglutarate-dependent dioxygenase At3g49630
Iin26625	39.6133	8.96333	-2.053	0.0400525	2-oxoglutarate-dependent dioxygenase DIN11
Iin26634	0	5.89333	10.846	4.21022e-13	1-aminocyclopropane-1-carboxylate synthase 9
Iin26653	2382.58	825.823	-1.472	0.0016747	60S ribosomal protein L26-1
Iin26661	34.6733	0.233333	-7.195	1.04444e-09	Serpin-Z10
Iin26676	0.03	5.86	7.835	3.70467e-07	Small RNA degrading nuclease 1
Iin26824	55.7467	124.763	1.23	0.0244982	Receptor-like protein kinase FERONIA
Iin26852	0	5.32333	8.757	9.49847e-08	Protein root UVB sensitive 5
Iin26854	21.5467	103.133	2.308	0.000896382	Sulfate transporter 3.1
Iin26874	68.43	145.793	1.152	0.00248107	E3 ubiquitin-protein ligase XBAT33
Iin26879	0	1.01667	6.718	0.00890799	Kinesin-like protein KIN-7L, chloroplastic
Iin26908	0.0733333	1.73	4.68	0.0155219	RNA-binding protein CP33, chloroplastic
Iin26909	0.05	2.36	5.539	8.03377e-08	--
Iin26910	0.223333	3.57667	4.105	0.0420924	Syntaxin-122
Iin26911	0	3.19	7.226	0.000370002	Outer envelope membrane protein 7
Iin26912	0.0933333	4.77	5.698	1.20608e-10	Lipase-like PAD4
Iin26928	0.24	3.06333	3.717	7.07382e-06	Lipase-like PAD4
Iin26934	1885.23	194.18	-3.229	3.67061e-06	--
Iin26945	181.687	66.8133	-1.411	0.00756894	40S ribosomal protein S14-2
Iin26982	72.5333	198.543	1.501	0.0238567	Bifunctional enolase 2/transcriptional activator
Iin26988	0.61	0	-7.049	0.00219433	carbohydrate esterase At4g34215
Iin26996	3.45	0.843333	-1.997	0.000320669	GDSL esterase/lipase At3g53100
Iin27012	46.1467	123.637	1.517	0.0338231	Cell division control protein 48 homolog D
Iin27017	0	0.476667	6.571	0.00804501	Cytochrome P450 71B5
Iin27030	10.3067	4.33667	-1.225	0.0290333	E3 ubiquitin-protein ligase LUL2
Iin27038	0.133333	1.08	3.01	0.0110381	ABC transporter G family member 37
Iin27068	121.287	38.0267	-1.671	0.0198334	Histone H4
Iin27072	46.0233	13.7067	-1.69	3.92204e-08	Gamma-tubulin complex component 4
Iin27080	217.437	91.7533	-1.211	0.027161	40S ribosomal protein S21-2
Iin27105	6.72333	38.1633	2.564	2.67394e-07	Protein NRT1/ PTR FAMILY 8.1
Iin27117	167.747	43.3967	-1.931	0.0203558	Protein trichome birefringence-like 36
Iin27143	0	4.44333	9.637	5.40404e-08	--
Iin27160	7.91667	19.87	1.372	0.000272325	Structural maintenance of chromosomes protein 1
Iin27161	22.0567	61.09	1.521	0.00742112	Structural maintenance of chromosomes protein 1
Iin27247	0	1.28	8.71	0.00543	--
Iin27256	3.45667	0.06	-5.883	0.00014003	UDP-glycosyltransferase 76F1
Iin27273	11.19	33.5733	1.61	0.0456697	Phosphoinositide phospholipase C 7
Iin27275	23.99	82.8267	1.847	0.0238777	Mitochondrial import inner membrane translocase subunit TIM50
Iin27283	33.4967	71.5167	1.163	0.00229324	inactive receptor-like protein kinase At3g56050
Iin27302	0.316667	1.54333	2.348	0.00808752	Amino acid transporter AVT6C
Iin27303	22.7133	10.1733	-1.117	0.0328282	--
Iin27324	0.186667	1.55	3.109	0.0448819	DNA helicase INO80
Iin27328	0.226667	3.32333	3.935	0.013516	WRKY transcription factor 70
Iin27329	0	0.566667	6.937	0.00212763	NAC domain-containing protein 45
Iin27333	0	0.66	6.736	0.00438021	--
Iin27359	0.16	7.88	5.725	2.18814e-06	110 kDa U5 small nuclear ribonucleoprotein component CLO
Iin27365	7.42667	0.22	-4.989	0.00734812	Senescence-associated protein AAF, chlorolplastic
Iin27419	69.9333	31.26	-1.124	0.00883563	Protein STRICTOSIDINE SYNTHASE-LIKE 10
Iin27428	85.1433	39.8	-1.053	0.00212767	Mitochondrial fission 1 protein A
Iin27450	7.62	3.15333	-1.224	0.0242921	--
Iin27454	7.63667	3.37333	-1.14	0.0207457	--
Iin27472	26.99	94.11	1.845	0.0208432	galactinol--sucrose galactosyltransferase 2
Iin27484	7.28333	14.26	1.041	0.0483764	DNA-directed RNA polymerase I subunit 1
Iin27501	165.327	65.2	-1.319	0.0408568	SUMO-conjugating enzyme SCE1
Iin27510	0	5.10333	8.756	2.32793e-07	RNA cytidine acetyltransferase 2
Iin27526	13.96	28.7167	1.088	0.0304551	--
Iin27544	0	13.7033	11.081	1.65124e-06	Eukaryotic translation initiation factor 3 subunit C
Iin27581	11.0267	24.77	1.229	0.0163384	Peroxisomal and mitochondrial division factor 1
Iin27632	1.57667	3.88333	1.335	0.00154066	Flowering time control protein FPA
Iin27674	1.28667	3.56333	1.512	0.0113303	Transcription factor GTE8
Iin27708	1.27667	0.0833333	-3.947	0.0473457	--
Iin27709	30.2133	13.0233	-1.173	0.000561181	--
Iin27734	0.243333	4.40667	4.204	1.47476e-06	Cysteine-rich repeat secretory protein 15
Iin27735	0.0466667	1.48333	5.135	0.00342252	pectinesterase/pectinesterase inhibitor 36
Iin27750	0.0333333	4.71	7.261	8.26502e-11	phosphoinositide phosphatase SAC9
Iin27751	0.09	3.49	5.321	1.30982e-09	phosphoinositide phosphatase SAC9
Iin27754	13.5867	0.866667	-3.918	0.0172359	--
Iin27768	559.753	230.543	-1.233	0.00314536	40S ribosomal protein S27-2
Iin27789	0.19	3.52	4.264	8.72765e-06	--
Iin27814	0	6.09667	10.277	1.31014e-12	--
Iin27825	0.0333333	0.873333	4.588	0.0210237	Pentatricopeptide repeat-containing protein At3g60980, mitochondrial
Iin27829	2	34.3633	4.041	0.0008916	65-kDa microtubule-associated protein 1
Iin27830	0.02	1.03333	5.588	0.00230497	--
Iin27916	732.65	210.36	-1.757	0.000382162	--
Iin27921	53.3033	156.81	1.638	0.0156479	ABC transporter C family member 14
Iin27933	285.513	100.267	-1.504	0.0492246	--
Iin27937	16.65	4.19333	-1.955	0.0333958	Outer envelope pore protein 16-4, chloroplastic
Iin28010	0.08	1.37667	4.172	0.0219231	Heat stress transcription factor A-6a
Iin28021	0.0733333	0.936667	3.723	1.10237e-13	Nuclear pore complex protein GP210
Iin28061	0.43	16.85	5.266	0.00124854	Serine carboxypeptidase-like 3
Iin28064	0.106667	0.596667	2.562	0.0187077	Translocase of chloroplast 159, chloroplastic
Iin28080	0	0.526667	7.533	6.75778e-05	Cysteine-rich receptor-like protein kinase 10
Iin28083	0.0533333	18.6333	8.505	1.36028e-09	--
Iin28096	1.41667	17.5233	3.702	0.000103392	DUF21 domain-containing protein At5g52790
Iin28104	0	0.43	7.554	0.0042509	Protein NRT1/ PTR FAMILY 2.3
Iin28120	0.83	0	-6.82	0.029063	--
Iin28122	1.05333	10	3.235	0.0268609	Protein NUCLEAR FUSION DEFECTIVE 4
Iin28145	0.356667	1.81333	2.414	0.0452849	Protein NUCLEAR FUSION DEFECTIVE 4
Iin28153	0.963333	0	-8.755	1.16318e-07	LRR receptor-like serine/threonine-protein kinase IOS1
Iin28155	1.66667	6.56333	2.049	0.0292308	Transcription factor bHLH112
Iin28161	0.0133333	0.723333	5.767	0.0267369	Protein ENHANCED DISEASE RESISTANCE 2
Iin28176	0	14.52	9.439	0.000508196	--
Iin28189	0.23	1.24667	2.5	0.0278852	Vacuolar protein sorting-associated protein 54, chloroplastic
Iin28202	1.49667	0	-7.41	6.43544e-05	pectinesterase 29
Iin28209	0.553333	0.0166667	-5.235	0.0424599	--
Iin28214	3.56333	19.3933	2.557	0.0261416	Pre-mRNA-splicing factor SLU7-A
Iin28215	1	8.80333	3.19	1.65841e-09	protein phosphatase 2C 10
Iin28268	14.7667	0.713333	-4.305	1.27641e-06	Protein XAP5 CIRCADIAN TIMEKEEPER
Iin28272	1.46	4.01	1.513	2.44839e-05	Twinkle homolog protein, chloroplastic/mitochondrial
Iin28273	1.70333	15.5933	3.234	8.43605e-05	Patellin-4
Iin28311	15.82	0.166667	-6.424	4.09322e-06	LEAF RUST 10 DISEASE-RESISTANCE LOCUS RECEPTOR-LIKE PROTEIN KINASE-like 2.2
Iin28354	25.36	6.71	-1.898	0.0316472	--
Iin28376	324.13	100.95	-1.662	0.0390061	NADH dehydrogenase [ubiquinone] iron-sulfur protein 5-B
Iin28400	34.0567	9.56	-1.777	0.00621879	Protein disulfide-isomerase like 2-1
Iin28427	1.36333	5.84333	2.116	0.000656987	Alpha-mannosidase At3g26720
Iin28431	0.0366667	0.85	4.624	0.0236525	--
Iin28434	0.21	2.46	3.625	0.014573	Secoisolariciresinol dehydrogenase SIRD
Iin28455	0.53	5.68	3.439	0.00191873	WRKY transcription factor 45
Iin28490	0.343333	2.19	2.675	0.0115105	Cysteine-rich receptor-like protein kinase 29
Iin28494	6.24333	17.3567	1.511	0.00535277	U-box domain-containing protein 8
Iin28502	1.56	0	-7.926	2.35563e-06	UPF0725 protein At4g29550
Iin28506	0.0333333	1.14333	4.958	0.0233254	--
Iin28514	4.96333	22.3567	2.244	0.0126264	Two-pore potassium channel 1
Iin28520	0	4.12333	8.956	0.000293967	Monodehydroascorbate reductase 2
Iin28521	0.02	1.13333	5.656	0.0106272	Mitogen-activated protein kinase 9
Iin28532	0.0166667	0.463333	4.761	0.0414713	--
Iin28543	0	1.46333	6.919	0.00424024	--
Iin28563	12.9	37.5333	1.626	0.0134417	--
Iin28564	0.0133333	0.556667	5.175	0.0203758	Uncharacterized protein At4g06744
Iin28579	0	1.59333	7.289	0.0127705	Protein CROWDED NUCLEI 1
Iin28581	0	6.29333	9.248	7.98169e-08	--
Iin28586	11.7067	121.457	3.411	0.000204441	Ubiquitin-40S ribosomal protein S27a-2
Iin28595	0.913333	5.07	2.564	0.030821	Topless-related protein 4
Iin28613	0.92	0	-6.553	0.00459464	Patatin-like protein 8
Iin28648	0.0466667	0.75	4.132	0.0174366	Ferric reduction oxidase 8, mitochondrial
Iin28679	0.243333	3.41667	3.909	0.000112185	--
Iin28738	258.81	62.9833	-1.988	0.00116394	60S ribosomal protein L13a-2
Iin28740	18.5233	2.43667	-2.878	5.99958e-07	Cyclin-dependent kinase inhibitor 5
Iin28741	13.3567	3.02667	-2.059	0.0201023	E3 ubiquitin-protein ligase PRT1
Iin28761	3.38667	26.2367	3.007	0.000596308	ER membrane protein complex subunit 8/9 homolog
Iin28764	112.46	35.1667	-1.615	0.00410185	RPM1-interacting protein 4
Iin28768	0.576667	4.85	3.164	0.0107181	Nicotinamide/nicotinic acid mononucleotide adenylyltransferase
Iin28773	0	0.276667	6.293	0.0152846	Pentatricopeptide repeat-containing protein At5g55740, chloroplastic
Iin28784	0.0433333	1.64333	5.408	0.0176033	Tubby-like F-box protein 5
Iin28790	0.0633333	11.1567	7.462	0.00874014	--
Iin28796	0.313333	2.49667	3.076	9.06333e-06	--
Iin28797	0.106667	2.70667	4.67	3.02474e-08	plastid-lipid-associated protein 14, chloroplastic
Iin28810	0.473333	2.97333	2.704	4.64686e-05	--
Iin28813	0.26	2.53667	3.385	0.000639792	serine/threonine-protein kinase At1g54610
Iin28828	643.533	131.947	-2.283	0.00726148	40S ribosomal protein S2-2
Iin28834	2.99	16.69	2.522	8.40803e-06	Vacuolar protein sorting-associated protein 53 A
Iin28841	6.95333	47.51	2.859	0.00115233	Scarecrow-like protein 5
Iin28845	13.2367	1.05	-3.619	1.43283e-12	50S ribosomal protein HLP, mitochondrial
Iin28896	0.0433333	0.286667	2.782	0.0264609	Protein SMAX1-LIKE 3
Iin28899	672.827	35.42	-4.152	1.363e-06	--
Iin28906	0.13	2.46	4.257	3.29102e-05	Lipase-like PAD4
Iin28972	0.486667	2.29667	2.29	0.0337709	--
Iin28975	0.556667	0.0933333	-2.51	0.00804501	--
Iin28987	29.7267	0.363333	-6.278	0.0001769	E3 ubiquitin-protein ligase XBAT32
Iin28989	84.0067	17.29	-2.173	0.0148003	Polyadenylate-binding protein 2
Iin28991	0.873333	8.46667	3.314	1.39378e-09	UDP-glycosyltransferase 73B5
Iin29002	0.103333	1.67333	4.125	5.82861e-07	Pre-mRNA-splicing factor SLU7
Iin29005	6.77333	1.22	-2.457	2.22778e-05	N-acetyl-gamma-glutamyl-phosphate reductase, chloroplastic
Iin29006	33.6967	0.06	-9.118	3.27192e-32	C2 domain-containing protein At1g63220
Iin29007	5.28333	0.0533333	-6.618	5.07287e-06	C2 domain-containing protein At1g63220
Iin29018	0	1.38333	7.711	6.52688e-05	--
Iin29029	0.00666667	0.33	5.882	0.020407	--
Iin29038	0.936667	26.0767	4.825	7.36607e-07	--
Iin29057	0.253333	0.773333	1.649	0.0235938	Pentatricopeptide repeat-containing protein At1g18900
Iin29068	0	0.363333	7.846	1.49874e-05	Protein NRT1/ PTR FAMILY 5.2
Iin29069	0	2.51	10.038	4.60853e-11	Protein NRT1/ PTR FAMILY 5.2
Iin29085	202.067	8.02333	-4.543	2.06095e-07	Citrate synthase 2, peroxisomal
Iin29098	0	1.17	6.837	0.0107176	--
Iin29118	0.843333	4.20667	2.332	0.00805842	F-box/kelch-repeat protein At1g64840
Iin29121	1.47	0	-6.354	0.00845897	--
Iin29126	0	0.453333	6.517	0.0237133	Salicylate/benzoate carboxyl methyltransferase
Iin29138	0	0.546667	7.195	0.0120077	Germacrene A oxidase
Iin29140	5.49	0.983333	-2.394	0.0241881	leucine-rich repeat receptor-like protein kinase IMK3
Iin29141	2.70667	0.583333	-2.142	0.0181983	F-box protein At5g07610
Iin29147	0.0333333	0.376667	3.51	0.0398109	ATP-dependent RNA helicase DEAH12, chloroplastic
Iin29148	0.0433333	1.71	5.434	5.57828e-05	Putative clathrin assembly protein At5g57200
Iin29152	1.15333	13.8733	3.617	0.00110416	26S proteasome regulatory subunit S10B homolog B
Iin29159	0.416667	1.5	1.876	0.0295765	receptor-like protein kinase At2g23200
Iin29164	0	15.1267	12.611	1.72967e-18	--
Iin29166	0	1.43333	8.213	4.10819e-06	Transcription termination factor MTERF2, chloroplastic
Iin29175	0.00666667	0.513333	5.826	0.0119353	Serine carboxypeptidase-like 42
Iin29176	2.94667	36.7733	3.754	0.0111457	Cytochrome P450 709B2
Iin29198	0.143333	5.19667	5.222	0.000295934	Endo-1,3
Iin29210	5.66333	0.146667	-5.138	0.0110901	Dihydrolipoyllysine-residue acetyltransferase component 2 of pyruvate dehydrogenase complex, mitochondrial
Iin29211	5.47333	0.0666667	-6.184	0.0171226	Phospholipase D alpha 4
Iin29224	0.08	2.09333	4.689	0.00302663	--
Iin29228	0.593333	6.52333	3.47	1.54832e-06	--
Iin29248	44.6	20.69	-1.044	0.0409276	Outer envelope membrane protein 7
Iin29258	0.09	0.626667	2.845	0.0419965	BEL1-like homeodomain protein 7
Iin29267	0	2.27333	8.205	0.0134289	Protein SABRE
Iin29304	0.37	6.34	4.205	0.000258845	--
Iin29325	87.29	19.3767	-2.186	0.0114022	Auxin-responsive protein IAA7
Iin29328	1.36333	4.44333	1.779	0.0113584	CRM-domain containing factor CFM3A, chloroplastic/mitochondrial
Iin29330	1.56	0	-6.526	0.00560849	Pectin acetylesterase 6
Iin29331	1.74667	0	-6.348	0.0427125	--
Iin29334	3.69	0.42	-3.039	0.036842	Protein THYLAKOID ASSEMBLY 8, chloroplastic
Iin29336	0.186667	1.34667	2.872	0.00266978	--
Iin29337	0.01	0.763333	6.184	0.0028978	--
Iin29353	0.933333	0	-6.02	0.02877	--
Iin29392	0.813333	3.14667	1.991	0.00142635	Mitogen-activated protein kinase kinase 5
Iin29395	1.76667	5.84333	1.801	0.0412201	Calmodulin-interacting protein 111
Iin29404	3.73	39.7633	3.48	0.0302099	40S ribosomal protein S2-2
Iin29409	2.11667	17.65	3.132	3.00798e-07	Receptor-like kinase TMK3
Iin29431	0	3.58667	7.803	0.00530187	--
Iin29436	242.83	35.4	-2.733	2.47923e-11	60S ribosomal protein L34-3
Iin29440	6.9	0.146667	-5.51	3.26639e-14	Serine/threonine-protein kinase STN7, chloroplastic
Iin29441	1.19667	0.0366667	-4.967	0.00568634	UPF0725 protein At5g63820
Iin29458	31.7567	3.56667	-3.056	0.00581849	Mannosyl-oligosaccharide glucosidase GCS1
Iin29463	0.0766667	3.66	5.687	0.00201381	WAT1-related protein At1g43650
Iin29478	0.65	4.17333	2.749	0.000495908	H/ACA ribonucleoprotein complex subunit 4
Iin29479	0.746667	3.43333	2.287	0.0030367	H/ACA ribonucleoprotein complex subunit 4
Iin29484	0.01	0.45	5.549	0.00824486	Protein FAR1-RELATED SEQUENCE 5
Iin29511	0.203333	4.49333	4.499	0.000818749	Cytochrome P450 71B14
Iin29514	0.29	11.2933	5.22	0.00454004	Zinc finger protein 3
Iin29520	0.126667	1.14667	3.265	0.0283438	--
Iin29528	32.8367	9.66	-1.722	1.98749e-05	30S ribosomal protein S21, chloroplastic
Iin29529	1.62667	0.18	-3.111	0.00660775	Chloride channel protein CLC-b
Iin29539	27.15	0.266667	-6.65	3.86377e-25	Mitochondrial inner membrane protein OXA1-like
Iin29542	13.06	5.63	-1.152	0.0328663	--
Iin29554	0.4	11.0567	4.922	0.00592221	Annexin D1
[truncated: 67 more rows]
