# Supplementary material for: Integrative analyses of targeted metabolome and transcriptome of Isatidis Radix autotetraploids highlighted key polyploidization-responsive regulators
Source: BMC Genomics. 2021 Sep 17;22:670. doi: 10.1186/s12864-021-07980-w (PMC8449450; doi:10.1186/s12864-021-07980-w)
Supplement: Supplementary file 5 — Additional file 5: Table S5. Correlation analysis of polyploidy-responsive genes and metabolites in Isatidis Radix. [file 12864_2021_7980_MOESM5_ESM.xlsx]

## Sheet: Sheet1
Table S5. Correlation analysis of polyploidy-responsive genes and metabolites in Isatidis Radix.
gene Name	Index (metabolome DB)	Compounds	PCC
Iin00002	pme1439	p-Coumaric acid	0.959
Iin00003	pme1439	p-Coumaric acid	0.977
Iin00006	pme1439	p-Coumaric acid	0.919
Iin00007	pme1439	p-Coumaric acid	0.982
Iin00032	pme1439	p-Coumaric acid	0.92
Iin00192	pme1439	p-Coumaric acid	-0.92
Iin00214	pme1439	p-Coumaric acid	-0.979
Iin00261	pme1439	p-Coumaric acid	0.918
Iin00282	pme1439	p-Coumaric acid	0.923
Iin00315	pme1439	p-Coumaric acid	-0.988
Iin00326	pme1439	p-Coumaric acid	0.985
Iin00356	pme1439	p-Coumaric acid	0.966
Iin00427	pme1439	p-Coumaric acid	0.96
Iin00430	pme1439	p-Coumaric acid	0.995
Iin00435	pme1439	p-Coumaric acid	0.932
Iin00502	pme1439	p-Coumaric acid	-0.985
Iin00635	pme1439	p-Coumaric acid	-0.999
Iin00679	pme1439	p-Coumaric acid	0.925
Iin00836	pme1439	p-Coumaric acid	-0.986
Iin00870	pme1439	p-Coumaric acid	-0.973
Iin00916	pme1439	p-Coumaric acid	-0.962
Iin00987	pme1439	p-Coumaric acid	0.981
Iin01021	pme1439	p-Coumaric acid	0.928
Iin01036	pme1439	p-Coumaric acid	-0.944
Iin01198	pme1439	p-Coumaric acid	-0.948
Iin01264	pme1439	p-Coumaric acid	-0.922
Iin01279	pme1439	p-Coumaric acid	-0.941
Iin01300	pme1439	p-Coumaric acid	0.98
Iin01353	pme1439	p-Coumaric acid	0.926
Iin01358	pme1439	p-Coumaric acid	-0.961
Iin01383	pme1439	p-Coumaric acid	0.951
Iin01467	pme1439	p-Coumaric acid	0.941
Iin01484	pme1439	p-Coumaric acid	-0.929
Iin01517	pme1439	p-Coumaric acid	-0.931
Iin01551	pme1439	p-Coumaric acid	-0.932
Iin01558	pme1439	p-Coumaric acid	-0.948
Iin01562	pme1439	p-Coumaric acid	-0.943
Iin01590	pme1439	p-Coumaric acid	-0.927
Iin01601	pme1439	p-Coumaric acid	-0.934
Iin01621	pme1439	p-Coumaric acid	0.985
Iin01667	pme1439	p-Coumaric acid	0.956
Iin01700	pme1439	p-Coumaric acid	-0.992
Iin01719	pme1439	p-Coumaric acid	0.972
Iin01764	pme1439	p-Coumaric acid	0.979
Iin01819	pme1439	p-Coumaric acid	-0.92
Iin01856	pme1439	p-Coumaric acid	0.982
Iin01870	pme1439	p-Coumaric acid	-0.921
Iin01896	pme1439	p-Coumaric acid	0.951
Iin01962	pme1439	p-Coumaric acid	-0.997
Iin02039	pme1439	p-Coumaric acid	0.936
Iin02099	pme1439	p-Coumaric acid	-0.993
Iin02132	pme1439	p-Coumaric acid	0.927
Iin02136	pme1439	p-Coumaric acid	0.938
Iin02142	pme1439	p-Coumaric acid	0.921
Iin02161	pme1439	p-Coumaric acid	-0.93
Iin02164	pme1439	p-Coumaric acid	-0.939
Iin02175	pme1439	p-Coumaric acid	-0.981
Iin02184	pme1439	p-Coumaric acid	-0.958
Iin02251	pme1439	p-Coumaric acid	-0.994
Iin02312	pme1439	p-Coumaric acid	0.985
Iin02328	pme1439	p-Coumaric acid	-0.925
Iin02343	pme1439	p-Coumaric acid	0.96
Iin02362	pme1439	p-Coumaric acid	0.968
Iin02366	pme1439	p-Coumaric acid	0.998
Iin02392	pme1439	p-Coumaric acid	0.945
Iin02410	pme1439	p-Coumaric acid	0.979
Iin02411	pme1439	p-Coumaric acid	0.984
Iin02498	pme1439	p-Coumaric acid	0.955
Iin02532	pme1439	p-Coumaric acid	0.985
Iin02555	pme1439	p-Coumaric acid	-0.964
Iin02570	pme1439	p-Coumaric acid	0.984
Iin02585	pme1439	p-Coumaric acid	-0.959
Iin02633	pme1439	p-Coumaric acid	-0.949
Iin02645	pme1439	p-Coumaric acid	0.927
Iin02651	pme1439	p-Coumaric acid	0.934
Iin02676	pme1439	p-Coumaric acid	-0.995
Iin02694	pme1439	p-Coumaric acid	0.928
Iin02712	pme1439	p-Coumaric acid	-0.939
Iin02837	pme1439	p-Coumaric acid	0.94
Iin02875	pme1439	p-Coumaric acid	0.968
Iin02885	pme1439	p-Coumaric acid	0.983
Iin02923	pme1439	p-Coumaric acid	0.98
Iin03106	pme1439	p-Coumaric acid	-0.995
Iin03118	pme1439	p-Coumaric acid	0.985
Iin03119	pme1439	p-Coumaric acid	0.985
Iin03122	pme1439	p-Coumaric acid	-0.965
Iin03126	pme1439	p-Coumaric acid	0.946
Iin03195	pme1439	p-Coumaric acid	-0.961
Iin03249	pme1439	p-Coumaric acid	0.932
Iin03261	pme1439	p-Coumaric acid	0.961
Iin03262	pme1439	p-Coumaric acid	0.94
Iin03275	pme1439	p-Coumaric acid	0.918
Iin03293	pme1439	p-Coumaric acid	0.98
Iin03343	pme1439	p-Coumaric acid	-0.954
Iin03377	pme1439	p-Coumaric acid	0.978
Iin03380	pme1439	p-Coumaric acid	0.932
Iin03391	pme1439	p-Coumaric acid	0.965
Iin03434	pme1439	p-Coumaric acid	-0.95
Iin03473	pme1439	p-Coumaric acid	-0.933
Iin03530	pme1439	p-Coumaric acid	-0.995
Iin03532	pme1439	p-Coumaric acid	0.986
Iin03703	pme1439	p-Coumaric acid	-0.987
Iin03743	pme1439	p-Coumaric acid	0.981
Iin03806	pme1439	p-Coumaric acid	0.925
Iin03820	pme1439	p-Coumaric acid	-0.993
Iin03825	pme1439	p-Coumaric acid	0.923
Iin03883	pme1439	p-Coumaric acid	0.956
Iin03935	pme1439	p-Coumaric acid	0.935
Iin03939	pme1439	p-Coumaric acid	-0.923
Iin04029	pme1439	p-Coumaric acid	0.919
Iin04046	pme1439	p-Coumaric acid	-0.945
Iin04053	pme1439	p-Coumaric acid	-0.924
Iin04076	pme1439	p-Coumaric acid	0.99
Iin04110	pme1439	p-Coumaric acid	0.949
Iin04208	pme1439	p-Coumaric acid	-0.988
Iin04310	pme1439	p-Coumaric acid	-0.989
Iin04339	pme1439	p-Coumaric acid	-0.955
Iin04372	pme1439	p-Coumaric acid	-0.971
Iin04575	pme1439	p-Coumaric acid	-0.964
Iin04639	pme1439	p-Coumaric acid	-0.994
Iin04656	pme1439	p-Coumaric acid	-0.956
Iin04667	pme1439	p-Coumaric acid	0.975
Iin05003	pme1439	p-Coumaric acid	0.948
Iin05027	pme1439	p-Coumaric acid	0.959
Iin05062	pme1439	p-Coumaric acid	0.931
Iin05088	pme1439	p-Coumaric acid	-0.961
Iin05090	pme1439	p-Coumaric acid	0.969
Iin05126	pme1439	p-Coumaric acid	0.937
Iin05196	pme1439	p-Coumaric acid	0.934
Iin05222	pme1439	p-Coumaric acid	0.922
Iin05229	pme1439	p-Coumaric acid	0.926
Iin05291	pme1439	p-Coumaric acid	-0.989
Iin05315	pme1439	p-Coumaric acid	-0.924
Iin05344	pme1439	p-Coumaric acid	0.975
Iin05372	pme1439	p-Coumaric acid	0.954
Iin05413	pme1439	p-Coumaric acid	-0.99
Iin05414	pme1439	p-Coumaric acid	0.941
Iin05450	pme1439	p-Coumaric acid	0.974
Iin05537	pme1439	p-Coumaric acid	0.926
Iin05652	pme1439	p-Coumaric acid	-0.949
Iin05688	pme1439	p-Coumaric acid	0.955
Iin05753	pme1439	p-Coumaric acid	0.993
Iin05814	pme1439	p-Coumaric acid	-0.968
Iin05822	pme1439	p-Coumaric acid	0.925
Iin05870	pme1439	p-Coumaric acid	0.919
Iin05908	pme1439	p-Coumaric acid	0.924
Iin05912	pme1439	p-Coumaric acid	0.95
Iin05932	pme1439	p-Coumaric acid	-0.927
Iin05993	pme1439	p-Coumaric acid	-0.947
Iin06038	pme1439	p-Coumaric acid	0.942
Iin06047	pme1439	p-Coumaric acid	-0.97
Iin06135	pme1439	p-Coumaric acid	0.957
Iin06136	pme1439	p-Coumaric acid	0.98
Iin06157	pme1439	p-Coumaric acid	-0.994
Iin06209	pme1439	p-Coumaric acid	0.945
Iin06266	pme1439	p-Coumaric acid	0.986
Iin06268	pme1439	p-Coumaric acid	-0.98
Iin06272	pme1439	p-Coumaric acid	-0.971
Iin06275	pme1439	p-Coumaric acid	-0.93
Iin06332	pme1439	p-Coumaric acid	0.983
Iin06337	pme1439	p-Coumaric acid	0.964
Iin06375	pme1439	p-Coumaric acid	-0.984
Iin06380	pme1439	p-Coumaric acid	-0.962
Iin06470	pme1439	p-Coumaric acid	-0.988
Iin06570	pme1439	p-Coumaric acid	0.933
Iin06614	pme1439	p-Coumaric acid	0.942
Iin06630	pme1439	p-Coumaric acid	-0.979
Iin06647	pme1439	p-Coumaric acid	-0.926
Iin06652	pme1439	p-Coumaric acid	0.982
Iin06759	pme1439	p-Coumaric acid	0.944
Iin06874	pme1439	p-Coumaric acid	0.953
Iin06884	pme1439	p-Coumaric acid	0.942
Iin06885	pme1439	p-Coumaric acid	0.98
Iin06896	pme1439	p-Coumaric acid	-0.98
Iin06931	pme1439	p-Coumaric acid	-0.984
Iin06990	pme1439	p-Coumaric acid	-0.989
Iin07049	pme1439	p-Coumaric acid	0.993
Iin07094	pme1439	p-Coumaric acid	0.931
Iin07099	pme1439	p-Coumaric acid	0.953
Iin07150	pme1439	p-Coumaric acid	-0.984
Iin07195	pme1439	p-Coumaric acid	-0.941
Iin07196	pme1439	p-Coumaric acid	-0.987
Iin07199	pme1439	p-Coumaric acid	-0.974
Iin07202	pme1439	p-Coumaric acid	-0.946
Iin07203	pme1439	p-Coumaric acid	-0.949
Iin07504	pme1439	p-Coumaric acid	-0.964
Iin07515	pme1439	p-Coumaric acid	0.955
Iin07528	pme1439	p-Coumaric acid	0.984
Iin07564	pme1439	p-Coumaric acid	0.982
Iin07674	pme1439	p-Coumaric acid	-0.972
Iin07685	pme1439	p-Coumaric acid	-0.986
Iin07698	pme1439	p-Coumaric acid	0.93
Iin07743	pme1439	p-Coumaric acid	-0.991
Iin07744	pme1439	p-Coumaric acid	-0.978
Iin07745	pme1439	p-Coumaric acid	-0.976
Iin07786	pme1439	p-Coumaric acid	-0.995
Iin07847	pme1439	p-Coumaric acid	0.959
Iin07859	pme1439	p-Coumaric acid	-0.975
Iin07937	pme1439	p-Coumaric acid	-0.946
Iin07964	pme1439	p-Coumaric acid	-0.924
Iin07981	pme1439	p-Coumaric acid	-0.919
Iin07989	pme1439	p-Coumaric acid	-0.921
Iin08008	pme1439	p-Coumaric acid	-0.923
Iin08119	pme1439	p-Coumaric acid	-0.98
Iin08201	pme1439	p-Coumaric acid	0.926
Iin08212	pme1439	p-Coumaric acid	-0.99
Iin08260	pme1439	p-Coumaric acid	0.957
Iin08265	pme1439	p-Coumaric acid	-0.932
Iin08377	pme1439	p-Coumaric acid	0.985
Iin08425	pme1439	p-Coumaric acid	0.953
Iin08437	pme1439	p-Coumaric acid	-0.934
Iin08501	pme1439	p-Coumaric acid	-0.952
Iin08505	pme1439	p-Coumaric acid	0.978
Iin08526	pme1439	p-Coumaric acid	0.948
Iin08583	pme1439	p-Coumaric acid	0.938
Iin08680	pme1439	p-Coumaric acid	0.93
Iin08735	pme1439	p-Coumaric acid	-0.937
Iin08846	pme1439	p-Coumaric acid	-0.973
Iin08913	pme1439	p-Coumaric acid	0.932
Iin09315	pme1439	p-Coumaric acid	-0.923
Iin09329	pme1439	p-Coumaric acid	0.985
Iin09331	pme1439	p-Coumaric acid	-0.94
Iin09350	pme1439	p-Coumaric acid	0.95
Iin09417	pme1439	p-Coumaric acid	-0.935
Iin09473	pme1439	p-Coumaric acid	-0.986
Iin09637	pme1439	p-Coumaric acid	0.972
Iin09664	pme1439	p-Coumaric acid	0.951
Iin09690	pme1439	p-Coumaric acid	0.927
Iin09703	pme1439	p-Coumaric acid	0.931
Iin09726	pme1439	p-Coumaric acid	-0.982
Iin09736	pme1439	p-Coumaric acid	-0.938
Iin09739	pme1439	p-Coumaric acid	-0.998
Iin09836	pme1439	p-Coumaric acid	-0.922
Iin09896	pme1439	p-Coumaric acid	0.973
Iin09913	pme1439	p-Coumaric acid	0.96
Iin09943	pme1439	p-Coumaric acid	-0.948
Iin09980	pme1439	p-Coumaric acid	-0.986
Iin10004	pme1439	p-Coumaric acid	-0.966
Iin10029	pme1439	p-Coumaric acid	0.918
Iin10069	pme1439	p-Coumaric acid	-0.977
Iin10084	pme1439	p-Coumaric acid	-0.968
Iin10167	pme1439	p-Coumaric acid	0.954
Iin10178	pme1439	p-Coumaric acid	-0.958
Iin10186	pme1439	p-Coumaric acid	-0.944
Iin10265	pme1439	p-Coumaric acid	0.962
Iin10269	pme1439	p-Coumaric acid	-0.922
Iin10331	pme1439	p-Coumaric acid	0.985
Iin10339	pme1439	p-Coumaric acid	0.934
Iin10356	pme1439	p-Coumaric acid	0.997
Iin10370	pme1439	p-Coumaric acid	-0.977
Iin10381	pme1439	p-Coumaric acid	0.968
Iin10426	pme1439	p-Coumaric acid	0.961
Iin10437	pme1439	p-Coumaric acid	-0.942
Iin10442	pme1439	p-Coumaric acid	-0.972
Iin10456	pme1439	p-Coumaric acid	-0.972
Iin10516	pme1439	p-Coumaric acid	-0.99
Iin10579	pme1439	p-Coumaric acid	0.946
Iin10708	pme1439	p-Coumaric acid	0.926
Iin10769	pme1439	p-Coumaric acid	0.927
Iin10775	pme1439	p-Coumaric acid	0.986
Iin10806	pme1439	p-Coumaric acid	0.965
Iin10828	pme1439	p-Coumaric acid	-0.985
Iin10829	pme1439	p-Coumaric acid	-0.979
Iin10897	pme1439	p-Coumaric acid	-0.979
Iin10951	pme1439	p-Coumaric acid	-0.935
Iin10974	pme1439	p-Coumaric acid	-0.954
Iin10992	pme1439	p-Coumaric acid	0.97
Iin11022	pme1439	p-Coumaric acid	-0.981
Iin11031	pme1439	p-Coumaric acid	0.925
Iin11060	pme1439	p-Coumaric acid	0.986
Iin11061	pme1439	p-Coumaric acid	0.972
Iin11067	pme1439	p-Coumaric acid	0.93
Iin11181	pme1439	p-Coumaric acid	0.981
Iin11218	pme1439	p-Coumaric acid	0.929
Iin11247	pme1439	p-Coumaric acid	-0.951
Iin11305	pme1439	p-Coumaric acid	-0.973
Iin11338	pme1439	p-Coumaric acid	0.939
Iin11347	pme1439	p-Coumaric acid	-0.992
Iin11418	pme1439	p-Coumaric acid	-0.986
Iin11466	pme1439	p-Coumaric acid	0.927
Iin11467	pme1439	p-Coumaric acid	0.949
Iin11469	pme1439	p-Coumaric acid	0.985
Iin11471	pme1439	p-Coumaric acid	0.919
Iin11472	pme1439	p-Coumaric acid	0.984
Iin11473	pme1439	p-Coumaric acid	0.95
Iin11491	pme1439	p-Coumaric acid	0.938
Iin11495	pme1439	p-Coumaric acid	-0.95
Iin11496	pme1439	p-Coumaric acid	-0.996
Iin11523	pme1439	p-Coumaric acid	0.957
Iin11590	pme1439	p-Coumaric acid	0.965
Iin11594	pme1439	p-Coumaric acid	0.984
Iin11595	pme1439	p-Coumaric acid	0.973
Iin11609	pme1439	p-Coumaric acid	-0.986
Iin11657	pme1439	p-Coumaric acid	0.979
Iin11689	pme1439	p-Coumaric acid	-0.927
Iin11710	pme1439	p-Coumaric acid	0.955
Iin11714	pme1439	p-Coumaric acid	0.984
Iin11749	pme1439	p-Coumaric acid	-0.966
Iin11795	pme1439	p-Coumaric acid	0.961
Iin11831	pme1439	p-Coumaric acid	-0.958
Iin11843	pme1439	p-Coumaric acid	-0.921
Iin11860	pme1439	p-Coumaric acid	0.924
Iin11874	pme1439	p-Coumaric acid	-0.978
Iin11875	pme1439	p-Coumaric acid	0.955
Iin11932	pme1439	p-Coumaric acid	-0.984
Iin11940	pme1439	p-Coumaric acid	0.932
Iin11974	pme1439	p-Coumaric acid	0.956
Iin11978	pme1439	p-Coumaric acid	0.983
Iin11997	pme1439	p-Coumaric acid	-0.935
Iin12005	pme1439	p-Coumaric acid	0.983
Iin12010	pme1439	p-Coumaric acid	-0.995
Iin12022	pme1439	p-Coumaric acid	0.97
Iin12082	pme1439	p-Coumaric acid	0.941
Iin12098	pme1439	p-Coumaric acid	0.952
Iin12113	pme1439	p-Coumaric acid	-0.994
Iin12133	pme1439	p-Coumaric acid	0.977
Iin12195	pme1439	p-Coumaric acid	-0.94
Iin12228	pme1439	p-Coumaric acid	-0.998
Iin12230	pme1439	p-Coumaric acid	0.947
Iin12248	pme1439	p-Coumaric acid	-0.983
Iin12252	pme1439	p-Coumaric acid	0.985
Iin12253	pme1439	p-Coumaric acid	0.984
Iin12254	pme1439	p-Coumaric acid	0.957
Iin12256	pme1439	p-Coumaric acid	0.94
Iin12273	pme1439	p-Coumaric acid	-0.993
Iin12348	pme1439	p-Coumaric acid	-0.995
Iin12349	pme1439	p-Coumaric acid	-0.995
Iin12361	pme1439	p-Coumaric acid	0.924
Iin12401	pme1439	p-Coumaric acid	-0.966
Iin12405	pme1439	p-Coumaric acid	-0.999
Iin12454	pme1439	p-Coumaric acid	-0.977
Iin12456	pme1439	p-Coumaric acid	0.972
Iin12524	pme1439	p-Coumaric acid	0.985
Iin12525	pme1439	p-Coumaric acid	0.957
Iin12531	pme1439	p-Coumaric acid	-0.935
Iin12534	pme1439	p-Coumaric acid	-0.94
Iin12547	pme1439	p-Coumaric acid	0.952
Iin12568	pme1439	p-Coumaric acid	-0.993
Iin12569	pme1439	p-Coumaric acid	-0.972
Iin12587	pme1439	p-Coumaric acid	-0.988
Iin12646	pme1439	p-Coumaric acid	0.961
Iin12770	pme1439	p-Coumaric acid	-0.946
Iin12806	pme1439	p-Coumaric acid	0.984
Iin12862	pme1439	p-Coumaric acid	0.967
Iin12908	pme1439	p-Coumaric acid	-0.98
Iin12932	pme1439	p-Coumaric acid	0.925
Iin12972	pme1439	p-Coumaric acid	0.976
Iin12980	pme1439	p-Coumaric acid	0.981
Iin13018	pme1439	p-Coumaric acid	-0.971
Iin13103	pme1439	p-Coumaric acid	0.932
Iin13123	pme1439	p-Coumaric acid	-0.983
Iin13144	pme1439	p-Coumaric acid	-0.966
Iin13191	pme1439	p-Coumaric acid	-0.989
Iin13219	pme1439	p-Coumaric acid	0.977
Iin13239	pme1439	p-Coumaric acid	-0.997
Iin13269	pme1439	p-Coumaric acid	-0.932
Iin13318	pme1439	p-Coumaric acid	0.931
Iin13344	pme1439	p-Coumaric acid	-0.979
Iin13372	pme1439	p-Coumaric acid	0.952
Iin13375	pme1439	p-Coumaric acid	-0.929
Iin13387	pme1439	p-Coumaric acid	-0.978
Iin13423	pme1439	p-Coumaric acid	-0.92
Iin13426	pme1439	p-Coumaric acid	-0.987
Iin13433	pme1439	p-Coumaric acid	0.985
Iin13461	pme1439	p-Coumaric acid	0.944
Iin13485	pme1439	p-Coumaric acid	0.973
Iin13517	pme1439	p-Coumaric acid	-0.991
Iin13522	pme1439	p-Coumaric acid	-0.975
Iin13531	pme1439	p-Coumaric acid	0.981
Iin13548	pme1439	p-Coumaric acid	-0.919
Iin13564	pme1439	p-Coumaric acid	0.939
Iin13565	pme1439	p-Coumaric acid	0.98
Iin13590	pme1439	p-Coumaric acid	-0.948
Iin13608	pme1439	p-Coumaric acid	-0.997
Iin13621	pme1439	p-Coumaric acid	0.957
Iin13622	pme1439	p-Coumaric acid	-0.983
Iin13651	pme1439	p-Coumaric acid	0.952
Iin13705	pme1439	p-Coumaric acid	-0.987
Iin13707	pme1439	p-Coumaric acid	-0.921
Iin13760	pme1439	p-Coumaric acid	0.985
Iin13774	pme1439	p-Coumaric acid	0.982
Iin13778	pme1439	p-Coumaric acid	0.933
Iin13803	pme1439	p-Coumaric acid	0.985
Iin13840	pme1439	p-Coumaric acid	0.954
Iin13998	pme1439	p-Coumaric acid	0.986
Iin14014	pme1439	p-Coumaric acid	0.919
Iin14046	pme1439	p-Coumaric acid	0.945
Iin14054	pme1439	p-Coumaric acid	0.95
Iin14079	pme1439	p-Coumaric acid	0.977
Iin14124	pme1439	p-Coumaric acid	-0.985
Iin14133	pme1439	p-Coumaric acid	0.918
Iin14138	pme1439	p-Coumaric acid	-0.929
Iin14177	pme1439	p-Coumaric acid	-0.972
Iin14190	pme1439	p-Coumaric acid	-0.971
Iin14214	pme1439	p-Coumaric acid	-0.94
Iin14293	pme1439	p-Coumaric acid	-0.925
Iin14337	pme1439	p-Coumaric acid	-0.986
Iin14396	pme1439	p-Coumaric acid	-0.987
Iin14467	pme1439	p-Coumaric acid	-0.926
Iin14508	pme1439	p-Coumaric acid	0.96
Iin14512	pme1439	p-Coumaric acid	-0.969
Iin14521	pme1439	p-Coumaric acid	0.968
Iin14613	pme1439	p-Coumaric acid	-0.955
Iin14616	pme1439	p-Coumaric acid	-0.918
Iin14619	pme1439	p-Coumaric acid	-0.919
Iin14630	pme1439	p-Coumaric acid	-0.969
Iin14681	pme1439	p-Coumaric acid	-0.987
Iin14735	pme1439	p-Coumaric acid	0.979
Iin14855	pme1439	p-Coumaric acid	-0.988
Iin14909	pme1439	p-Coumaric acid	0.948
Iin14916	pme1439	p-Coumaric acid	0.939
Iin14921	pme1439	p-Coumaric acid	-0.993
Iin14988	pme1439	p-Coumaric acid	0.918
Iin15091	pme1439	p-Coumaric acid	-0.921
Iin15097	pme1439	p-Coumaric acid	-0.971
Iin15118	pme1439	p-Coumaric acid	-0.996
Iin15197	pme1439	p-Coumaric acid	0.931
Iin15315	pme1439	p-Coumaric acid	0.953
Iin15374	pme1439	p-Coumaric acid	0.953
Iin15390	pme1439	p-Coumaric acid	-0.929
Iin15495	pme1439	p-Coumaric acid	-0.927
Iin15539	pme1439	p-Coumaric acid	-0.997
Iin15544	pme1439	p-Coumaric acid	0.923
Iin15570	pme1439	p-Coumaric acid	-0.975
Iin15624	pme1439	p-Coumaric acid	-0.94
Iin15635	pme1439	p-Coumaric acid	0.97
Iin15676	pme1439	p-Coumaric acid	0.974
Iin15685	pme1439	p-Coumaric acid	-0.938
Iin15722	pme1439	p-Coumaric acid	-0.983
Iin15739	pme1439	p-Coumaric acid	-0.92
Iin15800	pme1439	p-Coumaric acid	0.96
Iin15818	pme1439	p-Coumaric acid	-0.993
Iin15821	pme1439	p-Coumaric acid	0.964
Iin15841	pme1439	p-Coumaric acid	-0.968
Iin15901	pme1439	p-Coumaric acid	-0.979
Iin15937	pme1439	p-Coumaric acid	0.937
Iin15944	pme1439	p-Coumaric acid	-0.918
Iin16079	pme1439	p-Coumaric acid	0.954
Iin16100	pme1439	p-Coumaric acid	-0.959
Iin16119	pme1439	p-Coumaric acid	-0.962
Iin16132	pme1439	p-Coumaric acid	-0.925
Iin16147	pme1439	p-Coumaric acid	0.927
Iin16181	pme1439	p-Coumaric acid	0.982
Iin16292	pme1439	p-Coumaric acid	-0.922
Iin16333	pme1439	p-Coumaric acid	-0.986
Iin16361	pme1439	p-Coumaric acid	0.975
Iin16382	pme1439	p-Coumaric acid	0.927
Iin16431	pme1439	p-Coumaric acid	-0.985
Iin16442	pme1439	p-Coumaric acid	-0.951
Iin16495	pme1439	p-Coumaric acid	-0.948
Iin16579	pme1439	p-Coumaric acid	-0.983
Iin16610	pme1439	p-Coumaric acid	-0.981
Iin16611	pme1439	p-Coumaric acid	-0.93
Iin16625	pme1439	p-Coumaric acid	-0.952
Iin16739	pme1439	p-Coumaric acid	-0.991
Iin16758	pme1439	p-Coumaric acid	0.95
Iin16763	pme1439	p-Coumaric acid	-0.947
Iin16811	pme1439	p-Coumaric acid	0.957
Iin16828	pme1439	p-Coumaric acid	-0.974
Iin16858	pme1439	p-Coumaric acid	-0.983
Iin16919	pme1439	p-Coumaric acid	0.985
Iin16988	pme1439	p-Coumaric acid	0.921
Iin17039	pme1439	p-Coumaric acid	-0.968
Iin17073	pme1439	p-Coumaric acid	0.963
Iin17241	pme1439	p-Coumaric acid	-0.983
Iin17276	pme1439	p-Coumaric acid	-0.976
Iin17278	pme1439	p-Coumaric acid	0.921
Iin17315	pme1439	p-Coumaric acid	-0.919
Iin17409	pme1439	p-Coumaric acid	0.933
Iin17423	pme1439	p-Coumaric acid	0.981
Iin17426	pme1439	p-Coumaric acid	-0.982
Iin17427	pme1439	p-Coumaric acid	-0.954
Iin17436	pme1439	p-Coumaric acid	-0.921
Iin17508	pme1439	p-Coumaric acid	0.931
Iin17540	pme1439	p-Coumaric acid	-0.996
Iin17560	pme1439	p-Coumaric acid	-0.979
Iin17700	pme1439	p-Coumaric acid	0.938
Iin17726	pme1439	p-Coumaric acid	0.938
Iin17734	pme1439	p-Coumaric acid	-0.961
Iin17756	pme1439	p-Coumaric acid	0.973
Iin17800	pme1439	p-Coumaric acid	0.959
Iin17842	pme1439	p-Coumaric acid	0.967
Iin17847	pme1439	p-Coumaric acid	0.971
Iin17933	pme1439	p-Coumaric acid	0.973
Iin18006	pme1439	p-Coumaric acid	0.929
Iin18079	pme1439	p-Coumaric acid	0.945
Iin18300	pme1439	p-Coumaric acid	-0.998
Iin18341	pme1439	p-Coumaric acid	-0.952
Iin18354	pme1439	p-Coumaric acid	-0.986
Iin18484	pme1439	p-Coumaric acid	-0.99
Iin18504	pme1439	p-Coumaric acid	-0.994
Iin18505	pme1439	p-Coumaric acid	-0.923
Iin18522	pme1439	p-Coumaric acid	-0.99
Iin18556	pme1439	p-Coumaric acid	-0.991
Iin18562	pme1439	p-Coumaric acid	0.931
Iin18567	pme1439	p-Coumaric acid	-0.972
Iin18579	pme1439	p-Coumaric acid	-0.993
Iin18581	pme1439	p-Coumaric acid	0.952
Iin18611	pme1439	p-Coumaric acid	-0.99
Iin18622	pme1439	p-Coumaric acid	0.954
Iin18645	pme1439	p-Coumaric acid	0.953
Iin18708	pme1439	p-Coumaric acid	-0.939
Iin18728	pme1439	p-Coumaric acid	-0.976
Iin18753	pme1439	p-Coumaric acid	-0.987
Iin18761	pme1439	p-Coumaric acid	-0.993
Iin18777	pme1439	p-Coumaric acid	-0.991
Iin18871	pme1439	p-Coumaric acid	-0.936
Iin18895	pme1439	p-Coumaric acid	-0.946
Iin18968	pme1439	p-Coumaric acid	0.944
Iin18980	pme1439	p-Coumaric acid	-0.993
Iin19019	pme1439	p-Coumaric acid	0.923
Iin19031	pme1439	p-Coumaric acid	0.981
Iin19063	pme1439	p-Coumaric acid	-0.961
Iin19120	pme1439	p-Coumaric acid	-0.94
Iin19214	pme1439	p-Coumaric acid	-0.983
Iin19270	pme1439	p-Coumaric acid	-0.974
Iin19275	pme1439	p-Coumaric acid	-0.998
Iin19288	pme1439	p-Coumaric acid	0.986
Iin19308	pme1439	p-Coumaric acid	0.925
Iin19346	pme1439	p-Coumaric acid	0.958
Iin19362	pme1439	p-Coumaric acid	0.983
Iin19365	pme1439	p-Coumaric acid	0.969
Iin19380	pme1439	p-Coumaric acid	-0.939
Iin19456	pme1439	p-Coumaric acid	-0.947
Iin19621	pme1439	p-Coumaric acid	-0.982
Iin19622	pme1439	p-Coumaric acid	-0.97
Iin19653	pme1439	p-Coumaric acid	-0.943
Iin19675	pme1439	p-Coumaric acid	-0.95
Iin19680	pme1439	p-Coumaric acid	0.931
Iin19687	pme1439	p-Coumaric acid	0.956
Iin19708	pme1439	p-Coumaric acid	0.93
Iin19766	pme1439	p-Coumaric acid	-0.952
Iin19834	pme1439	p-Coumaric acid	-0.982
Iin19844	pme1439	p-Coumaric acid	0.985
Iin19848	pme1439	p-Coumaric acid	0.965
Iin19868	pme1439	p-Coumaric acid	0.968
Iin19890	pme1439	p-Coumaric acid	-0.943
Iin19945	pme1439	p-Coumaric acid	-0.993
Iin19956	pme1439	p-Coumaric acid	-0.977
Iin19982	pme1439	p-Coumaric acid	-0.999
Iin19997	pme1439	p-Coumaric acid	0.964
Iin20002	pme1439	p-Coumaric acid	-0.951
Iin20248	pme1439	p-Coumaric acid	0.967
Iin20274	pme1439	p-Coumaric acid	0.933
Iin20283	pme1439	p-Coumaric acid	0.96
Iin20322	pme1439	p-Coumaric acid	-0.964
Iin20492	pme1439	p-Coumaric acid	0.923
Iin20530	pme1439	p-Coumaric acid	-0.993
Iin20556	pme1439	p-Coumaric acid	0.985
Iin20606	pme1439	p-Coumaric acid	-0.961
Iin20801	pme1439	p-Coumaric acid	-0.919
Iin20869	pme1439	p-Coumaric acid	0.971
Iin20879	pme1439	p-Coumaric acid	-0.987
Iin20880	pme1439	p-Coumaric acid	-0.993
Iin20884	pme1439	p-Coumaric acid	-0.981
Iin20908	pme1439	p-Coumaric acid	-0.972
Iin20913	pme1439	p-Coumaric acid	-0.942
Iin20921	pme1439	p-Coumaric acid	-0.99
Iin20957	pme1439	p-Coumaric acid	0.932
Iin21276	pme1439	p-Coumaric acid	0.939
Iin21325	pme1439	p-Coumaric acid	-0.983
Iin21483	pme1439	p-Coumaric acid	-0.968
Iin21529	pme1439	p-Coumaric acid	-0.991
Iin21576	pme1439	p-Coumaric acid	0.951
Iin21585	pme1439	p-Coumaric acid	0.986
Iin21587	pme1439	p-Coumaric acid	0.968
Iin21718	pme1439	p-Coumaric acid	0.933
Iin21738	pme1439	p-Coumaric acid	0.933
Iin21795	pme1439	p-Coumaric acid	0.942
Iin21856	pme1439	p-Coumaric acid	0.927
Iin21997	pme1439	p-Coumaric acid	-0.987
Iin22020	pme1439	p-Coumaric acid	-0.938
Iin22107	pme1439	p-Coumaric acid	0.936
Iin22122	pme1439	p-Coumaric acid	0.949
Iin22127	pme1439	p-Coumaric acid	-0.982
Iin22177	pme1439	p-Coumaric acid	0.936
Iin22238	pme1439	p-Coumaric acid	0.933
Iin22290	pme1439	p-Coumaric acid	0.961
Iin22300	pme1439	p-Coumaric acid	-0.939
Iin22309	pme1439	p-Coumaric acid	-0.965
Iin22332	pme1439	p-Coumaric acid	0.966
Iin22343	pme1439	p-Coumaric acid	-0.924
Iin22363	pme1439	p-Coumaric acid	0.984
Iin22377	pme1439	p-Coumaric acid	-0.993
Iin22381	pme1439	p-Coumaric acid	0.939
Iin22407	pme1439	p-Coumaric acid	0.988
Iin22419	pme1439	p-Coumaric acid	-0.944
Iin22611	pme1439	p-Coumaric acid	0.93
Iin22614	pme1439	p-Coumaric acid	-0.918
Iin22687	pme1439	p-Coumaric acid	-0.93
Iin22692	pme1439	p-Coumaric acid	0.965
Iin22753	pme1439	p-Coumaric acid	-0.962
Iin22803	pme1439	p-Coumaric acid	0.938
Iin22811	pme1439	p-Coumaric acid	0.942
Iin22813	pme1439	p-Coumaric acid	0.932
Iin22829	pme1439	p-Coumaric acid	0.983
Iin22858	pme1439	p-Coumaric acid	-0.921
Iin22900	pme1439	p-Coumaric acid	0.946
Iin22914	pme1439	p-Coumaric acid	0.922
Iin22943	pme1439	p-Coumaric acid	0.948
Iin22959	pme1439	p-Coumaric acid	-0.997
Iin22985	pme1439	p-Coumaric acid	0.936
Iin23006	pme1439	p-Coumaric acid	-0.953
Iin23018	pme1439	p-Coumaric acid	-0.995
Iin23041	pme1439	p-Coumaric acid	-0.998
Iin23048	pme1439	p-Coumaric acid	-0.981
Iin23050	pme1439	p-Coumaric acid	-0.983
Iin23160	pme1439	p-Coumaric acid	-0.957
Iin23177	pme1439	p-Coumaric acid	-0.964
Iin23285	pme1439	p-Coumaric acid	-0.983
Iin23287	pme1439	p-Coumaric acid	-0.959
Iin23307	pme1439	p-Coumaric acid	-0.966
Iin23381	pme1439	p-Coumaric acid	-0.973
Iin23392	pme1439	p-Coumaric acid	-0.963
Iin23430	pme1439	p-Coumaric acid	-0.956
Iin23473	pme1439	p-Coumaric acid	-0.937
Iin23478	pme1439	p-Coumaric acid	-0.96
Iin23516	pme1439	p-Coumaric acid	0.971
Iin23561	pme1439	p-Coumaric acid	0.975
Iin23564	pme1439	p-Coumaric acid	-0.952
Iin23736	pme1439	p-Coumaric acid	0.921
Iin23745	pme1439	p-Coumaric acid	0.959
Iin23881	pme1439	p-Coumaric acid	0.984
Iin23955	pme1439	p-Coumaric acid	-0.98
Iin24095	pme1439	p-Coumaric acid	0.939
Iin24110	pme1439	p-Coumaric acid	-0.954
Iin24111	pme1439	p-Coumaric acid	-0.983
Iin24164	pme1439	p-Coumaric acid	-0.983
Iin24273	pme1439	p-Coumaric acid	-0.938
Iin24295	pme1439	p-Coumaric acid	0.93
Iin24309	pme1439	p-Coumaric acid	-0.919
Iin24407	pme1439	p-Coumaric acid	-0.921
Iin24496	pme1439	p-Coumaric acid	0.985
Iin24572	pme1439	p-Coumaric acid	0.99
Iin24652	pme1439	p-Coumaric acid	0.928
Iin24736	pme1439	p-Coumaric acid	-0.943
Iin24775	pme1439	p-Coumaric acid	0.921
Iin24782	pme1439	p-Coumaric acid	-0.967
Iin24895	pme1439	p-Coumaric acid	0.92
Iin24899	pme1439	p-Coumaric acid	0.962
Iin24939	pme1439	p-Coumaric acid	0.984
Iin24996	pme1439	p-Coumaric acid	0.928
Iin25012	pme1439	p-Coumaric acid	-0.966
Iin25045	pme1439	p-Coumaric acid	-0.986
Iin25047	pme1439	p-Coumaric acid	-0.996
Iin25048	pme1439	p-Coumaric acid	-0.941
Iin25049	pme1439	p-Coumaric acid	-0.993
Iin25058	pme1439	p-Coumaric acid	0.966
Iin25111	pme1439	p-Coumaric acid	0.984
Iin25167	pme1439	p-Coumaric acid	-0.987
Iin25172	pme1439	p-Coumaric acid	-0.996
Iin25202	pme1439	p-Coumaric acid	0.938
Iin25250	pme1439	p-Coumaric acid	-0.941
Iin25338	pme1439	p-Coumaric acid	0.931
Iin25363	pme1439	p-Coumaric acid	-0.955
Iin25394	pme1439	p-Coumaric acid	-0.989
Iin25455	pme1439	p-Coumaric acid	0.973
Iin25531	pme1439	p-Coumaric acid	-0.923
Iin25536	pme1439	p-Coumaric acid	0.925
Iin25594	pme1439	p-Coumaric acid	-0.941
Iin25610	pme1439	p-Coumaric acid	-0.999
Iin25678	pme1439	p-Coumaric acid	-0.946
Iin25716	pme1439	p-Coumaric acid	-0.98
Iin25717	pme1439	p-Coumaric acid	-0.981
Iin25740	pme1439	p-Coumaric acid	0.986
Iin25753	pme1439	p-Coumaric acid	-0.95
Iin25768	pme1439	p-Coumaric acid	0.986
Iin25774	pme1439	p-Coumaric acid	-0.989
Iin25779	pme1439	p-Coumaric acid	0.986
Iin25791	pme1439	p-Coumaric acid	0.924
Iin25812	pme1439	p-Coumaric acid	0.945
Iin25816	pme1439	p-Coumaric acid	0.985
Iin25826	pme1439	p-Coumaric acid	0.986
Iin25836	pme1439	p-Coumaric acid	-0.988
Iin25852	pme1439	p-Coumaric acid	0.932
Iin25865	pme1439	p-Coumaric acid	0.974
Iin25878	pme1439	p-Coumaric acid	-0.98
Iin25884	pme1439	p-Coumaric acid	-0.988
Iin25915	pme1439	p-Coumaric acid	0.985
Iin25936	pme1439	p-Coumaric acid	-0.986
Iin25940	pme1439	p-Coumaric acid	0.959
Iin25946	pme1439	p-Coumaric acid	-0.957
Iin25976	pme1439	p-Coumaric acid	0.984
Iin25977	pme1439	p-Coumaric acid	0.985
Iin26024	pme1439	p-Coumaric acid	0.965
Iin26027	pme1439	p-Coumaric acid	-0.986
Iin26035	pme1439	p-Coumaric acid	-0.926
Iin26038	pme1439	p-Coumaric acid	0.966
Iin26053	pme1439	p-Coumaric acid	0.984
Iin26093	pme1439	p-Coumaric acid	0.951
Iin26101	pme1439	p-Coumaric acid	-0.922
Iin26106	pme1439	p-Coumaric acid	0.961
Iin26107	pme1439	p-Coumaric acid	-0.986
Iin26112	pme1439	p-Coumaric acid	0.93
Iin26118	pme1439	p-Coumaric acid	0.959
Iin26182	pme1439	p-Coumaric acid	0.982
Iin26225	pme1439	p-Coumaric acid	0.934
Iin26226	pme1439	p-Coumaric acid	-0.993
Iin26314	pme1439	p-Coumaric acid	0.949
Iin26322	pme1439	p-Coumaric acid	0.946
Iin26338	pme1439	p-Coumaric acid	0.991
Iin26369	pme1439	p-Coumaric acid	-0.984
Iin26389	pme1439	p-Coumaric acid	-0.919
Iin26406	pme1439	p-Coumaric acid	0.946
Iin26407	pme1439	p-Coumaric acid	0.947
Iin26410	pme1439	p-Coumaric acid	0.985
Iin26427	pme1439	p-Coumaric acid	0.962
Iin26464	pme1439	p-Coumaric acid	0.948
Iin26493	pme1439	p-Coumaric acid	0.984
Iin26504	pme1439	p-Coumaric acid	0.933
Iin26525	pme1439	p-Coumaric acid	-0.987
Iin26530	pme1439	p-Coumaric acid	0.981
Iin26538	pme1439	p-Coumaric acid	-0.94
Iin26593	pme1439	p-Coumaric acid	-0.99
Iin26622	pme1439	p-Coumaric acid	-0.983
Iin26634	pme1439	p-Coumaric acid	-0.978
Iin26852	pme1439	p-Coumaric acid	-0.991
Iin26854	pme1439	p-Coumaric acid	-0.923
Iin26879	pme1439	p-Coumaric acid	-0.995
Iin26909	pme1439	p-Coumaric acid	-0.98
Iin26911	pme1439	p-Coumaric acid	-0.988
Iin26945	pme1439	p-Coumaric acid	0.928
Iin26988	pme1439	p-Coumaric acid	0.982
Iin26996	pme1439	p-Coumaric acid	0.956
Iin27017	pme1439	p-Coumaric acid	-0.976
Iin27030	pme1439	p-Coumaric acid	0.946
Iin27072	pme1439	p-Coumaric acid	0.963
Iin27080	pme1439	p-Coumaric acid	0.927
Iin27105	pme1439	p-Coumaric acid	-0.976
Iin27117	pme1439	p-Coumaric acid	0.918
Iin27143	pme1439	p-Coumaric acid	-0.984
Iin27160	pme1439	p-Coumaric acid	-0.936
Iin27303	pme1439	p-Coumaric acid	0.959
Iin27329	pme1439	p-Coumaric acid	-0.975
Iin27333	pme1439	p-Coumaric acid	-0.986
Iin27419	pme1439	p-Coumaric acid	0.977
Iin27428	pme1439	p-Coumaric acid	0.954
Iin27450	pme1439	p-Coumaric acid	0.951
Iin27454	pme1439	p-Coumaric acid	0.948
Iin27510	pme1439	p-Coumaric acid	-0.977
Iin27544	pme1439	p-Coumaric acid	-0.938
Iin27632	pme1439	p-Coumaric acid	-0.93
Iin27709	pme1439	p-Coumaric acid	0.979
Iin27734	pme1439	p-Coumaric acid	-0.94
Iin27751	pme1439	p-Coumaric acid	-0.928
Iin27768	pme1439	p-Coumaric acid	0.976
Iin27814	pme1439	p-Coumaric acid	-0.983
Iin28021	pme1439	p-Coumaric acid	-0.989
Iin28080	pme1439	p-Coumaric acid	-0.984
Iin28104	pme1439	p-Coumaric acid	-0.952
Iin28120	pme1439	p-Coumaric acid	0.941
Iin28153	pme1439	p-Coumaric acid	0.983
Iin28202	pme1439	p-Coumaric acid	0.986
Iin28215	pme1439	p-Coumaric acid	-0.937
Iin28268	pme1439	p-Coumaric acid	0.952
Iin28272	pme1439	p-Coumaric acid	-0.974
Iin28400	pme1439	p-Coumaric acid	0.932
Iin28427	pme1439	p-Coumaric acid	-0.949
Iin28494	pme1439	p-Coumaric acid	-0.936
Iin28502	pme1439	p-Coumaric acid	0.986
Iin28543	pme1439	p-Coumaric acid	-0.965
Iin28579	pme1439	p-Coumaric acid	-0.989
Iin28581	pme1439	p-Coumaric acid	-0.973
Iin28613	pme1439	p-Coumaric acid	0.985
Iin28679	pme1439	p-Coumaric acid	-0.942
Iin28740	pme1439	p-Coumaric acid	0.967
Iin28764	pme1439	p-Coumaric acid	0.92
Iin28773	pme1439	p-Coumaric acid	-0.99
Iin28813	pme1439	p-Coumaric acid	-0.924
Iin28828	pme1439	p-Coumaric acid	0.923
Iin28834	pme1439	p-Coumaric acid	-0.968
Iin28845	pme1439	p-Coumaric acid	0.994
Iin28975	pme1439	p-Coumaric acid	0.948
Iin28991	pme1439	p-Coumaric acid	-0.99
Iin29002	pme1439	p-Coumaric acid	-0.941
Iin29005	pme1439	p-Coumaric acid	0.977
Iin29006	pme1439	p-Coumaric acid	0.94
Iin29018	pme1439	p-Coumaric acid	-0.982
Iin29038	pme1439	p-Coumaric acid	-0.94
Iin29057	pme1439	p-Coumaric acid	-0.956
Iin29068	pme1439	p-Coumaric acid	-0.991
Iin29069	pme1439	p-Coumaric acid	-0.992
Iin29098	pme1439	p-Coumaric acid	-0.989
Iin29121	pme1439	p-Coumaric acid	0.986
Iin29126	pme1439	p-Coumaric acid	-0.996
Iin29138	pme1439	p-Coumaric acid	-0.983
Iin29164	pme1439	p-Coumaric acid	-0.991
Iin29166	pme1439	p-Coumaric acid	-0.987
Iin29228	pme1439	p-Coumaric acid	-0.961
Iin29248	pme1439	p-Coumaric acid	0.918
Iin29330	pme1439	p-Coumaric acid	0.985
Iin29331	pme1439	p-Coumaric acid	0.975
Iin29353	pme1439	p-Coumaric acid	0.982
Iin29392	pme1439	p-Coumaric acid	-0.989
Iin29431	pme1439	p-Coumaric acid	-0.923
Iin29436	pme1439	p-Coumaric acid	0.976
Iin29440	pme1439	p-Coumaric acid	0.959
Iin29528	pme1439	p-Coumaric acid	0.981
Iin29539	pme1439	p-Coumaric acid	0.978
Iin29572	pme1439	p-Coumaric acid	0.921
Iin29584	pme1439	p-Coumaric acid	-0.917
Iin29613	pme1439	p-Coumaric acid	-0.976
Iin29652	pme1439	p-Coumaric acid	-0.969
Iin29655	pme1439	p-Coumaric acid	-0.996
Iin29679	pme1439	p-Coumaric acid	-0.958
Iin29715	pme1439	p-Coumaric acid	-0.941
Iin29753	pme1439	p-Coumaric acid	-0.993
Iin29774	pme1439	p-Coumaric acid	-0.983
Iin29816	pme1439	p-Coumaric acid	-0.932
Iin29862	pme1439	p-Coumaric acid	-0.93
Iin29878	pme1439	p-Coumaric acid	-0.986
Iin29883	pme1439	p-Coumaric acid	-0.931
Iin29902	pme1439	p-Coumaric acid	-0.934
Iin29903	pme1439	p-Coumaric acid	0.941
Iin29932	pme1439	p-Coumaric acid	0.978
Iin29936	pme1439	p-Coumaric acid	0.983
Iin29945	pme1439	p-Coumaric acid	0.923
Iin30001	pme1439	p-Coumaric acid	0.985
Iin30094	pme1439	p-Coumaric acid	-0.988
Iin30107	pme1439	p-Coumaric acid	-0.925
Iin30123	pme1439	p-Coumaric acid	-0.92
Iin30137	pme1439	p-Coumaric acid	0.955
Iin30161	pme1439	p-Coumaric acid	-0.976
Iin30177	pme1439	p-Coumaric acid	-0.975
Iin30235	pme1439	p-Coumaric acid	-0.964
Iin30249	pme1439	p-Coumaric acid	-0.925
Iin30267	pme1439	p-Coumaric acid	-0.918
Iin30312	pme1439	p-Coumaric acid	0.923
Iin30313	pme1439	p-Coumaric acid	0.998
Iin00002	Zmhn002301	p-Coumaric acid-4-O-glucoside*	-0.953
Iin00003	Zmhn002301	p-Coumaric acid-4-O-glucoside*	-0.944
Iin00006	Zmhn002301	p-Coumaric acid-4-O-glucoside*	-0.939
Iin00007	Zmhn002301	p-Coumaric acid-4-O-glucoside*	-0.959
Iin00136	Zmhn002301	p-Coumaric acid-4-O-glucoside*	0.927
Iin00192	Zmhn002301	p-Coumaric acid-4-O-glucoside*	0.928
Iin00214	Zmhn002301	p-Coumaric acid-4-O-glucoside*	0.979
Iin00261	Zmhn002301	p-Coumaric acid-4-O-glucoside*	-0.923
Iin00306	Zmhn002301	p-Coumaric acid-4-O-glucoside*	0.949
Iin00315	Zmhn002301	p-Coumaric acid-4-O-glucoside*	0.969
Iin00326	Zmhn002301	p-Coumaric acid-4-O-glucoside*	-1
Iin00333	Zmhn002301	p-Coumaric acid-4-O-glucoside*	-0.924
Iin00356	Zmhn002301	p-Coumaric acid-4-O-glucoside*	-0.977
Iin00430	Zmhn002301	p-Coumaric acid-4-O-glucoside*	-0.986
Iin00502	Zmhn002301	p-Coumaric acid-4-O-glucoside*	0.998
Iin00562	Zmhn002301	p-Coumaric acid-4-O-glucoside*	0.925
Iin00635	Zmhn002301	p-Coumaric acid-4-O-glucoside*	0.989
Iin00679	Zmhn002301	p-Coumaric acid-4-O-glucoside*	-0.948
Iin00822	Zmhn002301	p-Coumaric acid-4-O-glucoside*	-0.924
Iin00836	Zmhn002301	p-Coumaric acid-4-O-glucoside*	0.999
Iin00870	Zmhn002301	p-Coumaric acid-4-O-glucoside*	0.932
Iin00916	Zmhn002301	p-Coumaric acid-4-O-glucoside*	0.957
Iin00987	Zmhn002301	p-Coumaric acid-4-O-glucoside*	-0.99
Iin01021	Zmhn002301	p-Coumaric acid-4-O-glucoside*	-0.971
Iin01036	Zmhn002301	p-Coumaric acid-4-O-glucoside*	0.924
Iin01198	Zmhn002301	p-Coumaric acid-4-O-glucoside*	0.967
Iin01264	Zmhn002301	p-Coumaric acid-4-O-glucoside*	0.925
Iin01279	Zmhn002301	p-Coumaric acid-4-O-glucoside*	0.943
Iin01300	Zmhn002301	p-Coumaric acid-4-O-glucoside*	-0.989
Iin01358	Zmhn002301	p-Coumaric acid-4-O-glucoside*	0.962
Iin01368	Zmhn002301	p-Coumaric acid-4-O-glucoside*	0.938
Iin01383	Zmhn002301	p-Coumaric acid-4-O-glucoside*	-0.983
Iin01467	Zmhn002301	p-Coumaric acid-4-O-glucoside*	-0.95
Iin01484	Zmhn002301	p-Coumaric acid-4-O-glucoside*	0.949
Iin01551	Zmhn002301	p-Coumaric acid-4-O-glucoside*	0.927
Iin01558	Zmhn002301	p-Coumaric acid-4-O-glucoside*	0.958
Iin01562	Zmhn002301	p-Coumaric acid-4-O-glucoside*	0.966
Iin01601	Zmhn002301	p-Coumaric acid-4-O-glucoside*	0.945
Iin01609	Zmhn002301	p-Coumaric acid-4-O-glucoside*	-0.922
Iin01621	Zmhn002301	p-Coumaric acid-4-O-glucoside*	-0.999
Iin01667	Zmhn002301	p-Coumaric acid-4-O-glucoside*	-0.973
Iin01700	Zmhn002301	p-Coumaric acid-4-O-glucoside*	0.999
Iin01719	Zmhn002301	p-Coumaric acid-4-O-glucoside*	-0.931
Iin01764	Zmhn002301	p-Coumaric acid-4-O-glucoside*	-0.975
Iin01791	Zmhn002301	p-Coumaric acid-4-O-glucoside*	0.936
Iin01856	Zmhn002301	p-Coumaric acid-4-O-glucoside*	-0.997
Iin01870	Zmhn002301	p-Coumaric acid-4-O-glucoside*	0.94
Iin01872	Zmhn002301	p-Coumaric acid-4-O-glucoside*	0.941
Iin01901	Zmhn002301	p-Coumaric acid-4-O-glucoside*	0.943
Iin01962	Zmhn002301	p-Coumaric acid-4-O-glucoside*	0.991
Iin02039	Zmhn002301	p-Coumaric acid-4-O-glucoside*	-0.922
Iin02099	Zmhn002301	p-Coumaric acid-4-O-glucoside*	0.999
Iin02107	Zmhn002301	p-Coumaric acid-4-O-glucoside*	0.965
Iin02132	Zmhn002301	p-Coumaric acid-4-O-glucoside*	-0.927
Iin02142	Zmhn002301	p-Coumaric acid-4-O-glucoside*	-0.941
Iin02175	Zmhn002301	p-Coumaric acid-4-O-glucoside*	0.961
Iin02251	Zmhn002301	p-Coumaric acid-4-O-glucoside*	0.998
Iin02312	Zmhn002301	p-Coumaric acid-4-O-glucoside*	-0.997
Iin02315	Zmhn002301	p-Coumaric acid-4-O-glucoside*	0.925
Iin02328	Zmhn002301	p-Coumaric acid-4-O-glucoside*	0.927
Iin02343	Zmhn002301	p-Coumaric acid-4-O-glucoside*	-0.928
Iin02362	Zmhn002301	p-Coumaric acid-4-O-glucoside*	-0.982
Iin02366	Zmhn002301	p-Coumaric acid-4-O-glucoside*	-0.99
Iin02410	Zmhn002301	p-Coumaric acid-4-O-glucoside*	-0.947
Iin02411	Zmhn002301	p-Coumaric acid-4-O-glucoside*	-0.976
Iin02532	Zmhn002301	p-Coumaric acid-4-O-glucoside*	-0.998
Iin02555	Zmhn002301	p-Coumaric acid-4-O-glucoside*	0.96
Iin02570	Zmhn002301	p-Coumaric acid-4-O-glucoside*	-0.998
Iin02585	Zmhn002301	p-Coumaric acid-4-O-glucoside*	0.948
Iin02633	Zmhn002301	p-Coumaric acid-4-O-glucoside*	0.93
Iin02676	Zmhn002301	p-Coumaric acid-4-O-glucoside*	0.982
Iin02837	Zmhn002301	p-Coumaric acid-4-O-glucoside*	-0.963
Iin02844	Zmhn002301	p-Coumaric acid-4-O-glucoside*	-0.929
Iin02875	Zmhn002301	p-Coumaric acid-4-O-glucoside*	-0.982
Iin02885	Zmhn002301	p-Coumaric acid-4-O-glucoside*	-0.999
Iin02916	Zmhn002301	p-Coumaric acid-4-O-glucoside*	0.968
Iin02923	Zmhn002301	p-Coumaric acid-4-O-glucoside*	-0.994
Iin03106	Zmhn002301	p-Coumaric acid-4-O-glucoside*	0.996
Iin03118	Zmhn002301	p-Coumaric acid-4-O-glucoside*	-1
Iin03119	Zmhn002301	p-Coumaric acid-4-O-glucoside*	-1
Iin03122	Zmhn002301	p-Coumaric acid-4-O-glucoside*	0.939
Iin03126	Zmhn002301	p-Coumaric acid-4-O-glucoside*	-0.98
Iin03195	Zmhn002301	p-Coumaric acid-4-O-glucoside*	0.956
Iin03249	Zmhn002301	p-Coumaric acid-4-O-glucoside*	-0.965
Iin03259	Zmhn002301	p-Coumaric acid-4-O-glucoside*	0.931
Iin03261	Zmhn002301	p-Coumaric acid-4-O-glucoside*	-0.977
Iin03262	Zmhn002301	p-Coumaric acid-4-O-glucoside*	-0.957
Iin03293	Zmhn002301	p-Coumaric acid-4-O-glucoside*	-0.989
Iin03377	Zmhn002301	p-Coumaric acid-4-O-glucoside*	-0.992
Iin03391	Zmhn002301	p-Coumaric acid-4-O-glucoside*	-0.994
Iin03434	Zmhn002301	p-Coumaric acid-4-O-glucoside*	0.976
Iin03473	Zmhn002301	p-Coumaric acid-4-O-glucoside*	0.962
Iin03488	Zmhn002301	p-Coumaric acid-4-O-glucoside*	0.929
Iin03530	Zmhn002301	p-Coumaric acid-4-O-glucoside*	0.995
Iin03532	Zmhn002301	p-Coumaric acid-4-O-glucoside*	-0.999
Iin03703	Zmhn002301	p-Coumaric acid-4-O-glucoside*	1
Iin03743	Zmhn002301	p-Coumaric acid-4-O-glucoside*	-0.953
Iin03806	Zmhn002301	p-Coumaric acid-4-O-glucoside*	-0.967
Iin03820	Zmhn002301	p-Coumaric acid-4-O-glucoside*	0.999
Iin03825	Zmhn002301	p-Coumaric acid-4-O-glucoside*	-0.969
Iin03883	Zmhn002301	p-Coumaric acid-4-O-glucoside*	-0.969
Iin03935	Zmhn002301	p-Coumaric acid-4-O-glucoside*	-0.921
Iin04029	Zmhn002301	p-Coumaric acid-4-O-glucoside*	-0.952
Iin04046	Zmhn002301	p-Coumaric acid-4-O-glucoside*	0.936
Iin04076	Zmhn002301	p-Coumaric acid-4-O-glucoside*	-0.965
Iin04110	Zmhn002301	p-Coumaric acid-4-O-glucoside*	-0.951
Iin04172	Zmhn002301	p-Coumaric acid-4-O-glucoside*	-0.921
Iin04208	Zmhn002301	p-Coumaric acid-4-O-glucoside*	0.995
Iin04310	Zmhn002301	p-Coumaric acid-4-O-glucoside*	1
Iin04339	Zmhn002301	p-Coumaric acid-4-O-glucoside*	0.941
Iin04372	Zmhn002301	p-Coumaric acid-4-O-glucoside*	0.987
Iin04575	Zmhn002301	p-Coumaric acid-4-O-glucoside*	0.978
Iin04578	Zmhn002301	p-Coumaric acid-4-O-glucoside*	-0.917
Iin04639	Zmhn002301	p-Coumaric acid-4-O-glucoside*	0.997
Iin04656	Zmhn002301	p-Coumaric acid-4-O-glucoside*	0.948
Iin04667	Zmhn002301	p-Coumaric acid-4-O-glucoside*	-0.978
Iin04705	Zmhn002301	p-Coumaric acid-4-O-glucoside*	0.938
Iin04931	Zmhn002301	p-Coumaric acid-4-O-glucoside*	0.958
Iin05003	Zmhn002301	p-Coumaric acid-4-O-glucoside*	-0.957
Iin05027	Zmhn002301	p-Coumaric acid-4-O-glucoside*	-0.946
Iin05088	Zmhn002301	p-Coumaric acid-4-O-glucoside*	0.941
Iin05090	Zmhn002301	p-Coumaric acid-4-O-glucoside*	-0.963
Iin05101	Zmhn002301	p-Coumaric acid-4-O-glucoside*	-0.93
Iin05126	Zmhn002301	p-Coumaric acid-4-O-glucoside*	-0.934
Iin05196	Zmhn002301	p-Coumaric acid-4-O-glucoside*	-0.952
Iin05229	Zmhn002301	p-Coumaric acid-4-O-glucoside*	-0.966
Iin05291	Zmhn002301	p-Coumaric acid-4-O-glucoside*	0.999
Iin05314	Zmhn002301	p-Coumaric acid-4-O-glucoside*	0.945
Iin05315	Zmhn002301	p-Coumaric acid-4-O-glucoside*	0.954
Iin05344	Zmhn002301	p-Coumaric acid-4-O-glucoside*	-0.997
Iin05372	Zmhn002301	p-Coumaric acid-4-O-glucoside*	-0.937
Iin05413	Zmhn002301	p-Coumaric acid-4-O-glucoside*	0.995
Iin05414	Zmhn002301	p-Coumaric acid-4-O-glucoside*	-0.944
Iin05450	Zmhn002301	p-Coumaric acid-4-O-glucoside*	-0.937
Iin05500	Zmhn002301	p-Coumaric acid-4-O-glucoside*	0.947
Iin05537	Zmhn002301	p-Coumaric acid-4-O-glucoside*	-0.922
Iin05589	Zmhn002301	p-Coumaric acid-4-O-glucoside*	-0.954
Iin05652	Zmhn002301	p-Coumaric acid-4-O-glucoside*	0.979
Iin05678	Zmhn002301	p-Coumaric acid-4-O-glucoside*	0.946
Iin05688	Zmhn002301	p-Coumaric acid-4-O-glucoside*	-0.969
Iin05753	Zmhn002301	p-Coumaric acid-4-O-glucoside*	-0.969
Iin05814	Zmhn002301	p-Coumaric acid-4-O-glucoside*	0.995
Iin05822	Zmhn002301	p-Coumaric acid-4-O-glucoside*	-0.934
Iin05827	Zmhn002301	p-Coumaric acid-4-O-glucoside*	0.932
Iin05836	Zmhn002301	p-Coumaric acid-4-O-glucoside*	-0.919
Iin05908	Zmhn002301	p-Coumaric acid-4-O-glucoside*	-0.973
Iin05912	Zmhn002301	p-Coumaric acid-4-O-glucoside*	-0.927
Iin05914	Zmhn002301	p-Coumaric acid-4-O-glucoside*	0.924
Iin05915	Zmhn002301	p-Coumaric acid-4-O-glucoside*	0.954
Iin05993	Zmhn002301	p-Coumaric acid-4-O-glucoside*	0.958
Iin06038	Zmhn002301	p-Coumaric acid-4-O-glucoside*	-0.939
Iin06047	Zmhn002301	p-Coumaric acid-4-O-glucoside*	0.979
Iin06135	Zmhn002301	p-Coumaric acid-4-O-glucoside*	-0.948
Iin06136	Zmhn002301	p-Coumaric acid-4-O-glucoside*	-0.981
Iin06157	Zmhn002301	p-Coumaric acid-4-O-glucoside*	0.981
Iin06209	Zmhn002301	p-Coumaric acid-4-O-glucoside*	-0.93
Iin06266	Zmhn002301	p-Coumaric acid-4-O-glucoside*	-0.999
Iin06268	Zmhn002301	p-Coumaric acid-4-O-glucoside*	0.998
Iin06272	Zmhn002301	p-Coumaric acid-4-O-glucoside*	0.978
Iin06275	Zmhn002301	p-Coumaric acid-4-O-glucoside*	0.956
Iin06332	Zmhn002301	p-Coumaric acid-4-O-glucoside*	-0.998
Iin06337	Zmhn002301	p-Coumaric acid-4-O-glucoside*	-0.967
Iin06375	Zmhn002301	p-Coumaric acid-4-O-glucoside*	0.996
Iin06380	Zmhn002301	p-Coumaric acid-4-O-glucoside*	0.992
Iin06381	Zmhn002301	p-Coumaric acid-4-O-glucoside*	-0.95
Iin06403	Zmhn002301	p-Coumaric acid-4-O-glucoside*	-0.949
Iin06470	Zmhn002301	p-Coumaric acid-4-O-glucoside*	0.996
Iin06491	Zmhn002301	p-Coumaric acid-4-O-glucoside*	0.923
Iin06570	Zmhn002301	p-Coumaric acid-4-O-glucoside*	-0.942
Iin06614	Zmhn002301	p-Coumaric acid-4-O-glucoside*	-0.961
Iin06630	Zmhn002301	p-Coumaric acid-4-O-glucoside*	0.999
Iin06652	Zmhn002301	p-Coumaric acid-4-O-glucoside*	-0.997
Iin06703	Zmhn002301	p-Coumaric acid-4-O-glucoside*	-0.937
Iin06759	Zmhn002301	p-Coumaric acid-4-O-glucoside*	-0.967
Iin06874	Zmhn002301	p-Coumaric acid-4-O-glucoside*	-0.922
Iin06884	Zmhn002301	p-Coumaric acid-4-O-glucoside*	-0.983
Iin06885	Zmhn002301	p-Coumaric acid-4-O-glucoside*	-0.963
Iin06896	Zmhn002301	p-Coumaric acid-4-O-glucoside*	0.995
Iin06931	Zmhn002301	p-Coumaric acid-4-O-glucoside*	1
Iin06969	Zmhn002301	p-Coumaric acid-4-O-glucoside*	-0.946
Iin06990	Zmhn002301	p-Coumaric acid-4-O-glucoside*	0.994
Iin07049	Zmhn002301	p-Coumaric acid-4-O-glucoside*	-0.981
Iin07094	Zmhn002301	p-Coumaric acid-4-O-glucoside*	-0.973
Iin07099	Zmhn002301	p-Coumaric acid-4-O-glucoside*	-0.971
Iin07150	Zmhn002301	p-Coumaric acid-4-O-glucoside*	0.966
Iin07195	Zmhn002301	p-Coumaric acid-4-O-glucoside*	0.957
Iin07196	Zmhn002301	p-Coumaric acid-4-O-glucoside*	0.999
Iin07199	Zmhn002301	p-Coumaric acid-4-O-glucoside*	0.993
Iin07202	Zmhn002301	p-Coumaric acid-4-O-glucoside*	0.981
Iin07203	Zmhn002301	p-Coumaric acid-4-O-glucoside*	0.976
Iin07358	Zmhn002301	p-Coumaric acid-4-O-glucoside*	-0.947
Iin07504	Zmhn002301	p-Coumaric acid-4-O-glucoside*	0.928
Iin07528	Zmhn002301	p-Coumaric acid-4-O-glucoside*	-0.999
Iin07564	Zmhn002301	p-Coumaric acid-4-O-glucoside*	-0.997
Iin07578	Zmhn002301	p-Coumaric acid-4-O-glucoside*	0.938
Iin07593	Zmhn002301	p-Coumaric acid-4-O-glucoside*	0.947
Iin07610	Zmhn002301	p-Coumaric acid-4-O-glucoside*	-0.934
Iin07672	Zmhn002301	p-Coumaric acid-4-O-glucoside*	0.941
Iin07674	Zmhn002301	p-Coumaric acid-4-O-glucoside*	0.977
Iin07685	Zmhn002301	p-Coumaric acid-4-O-glucoside*	0.98
Iin07698	Zmhn002301	p-Coumaric acid-4-O-glucoside*	-0.923
Iin07743	Zmhn002301	p-Coumaric acid-4-O-glucoside*	0.999
Iin07744	Zmhn002301	p-Coumaric acid-4-O-glucoside*	0.997
Iin07745	Zmhn002301	p-Coumaric acid-4-O-glucoside*	0.995
Iin07786	Zmhn002301	p-Coumaric acid-4-O-glucoside*	0.981
Iin07847	Zmhn002301	p-Coumaric acid-4-O-glucoside*	-0.959
Iin07859	Zmhn002301	p-Coumaric acid-4-O-glucoside*	0.997
Iin07937	Zmhn002301	p-Coumaric acid-4-O-glucoside*	0.974
Iin07981	Zmhn002301	p-Coumaric acid-4-O-glucoside*	0.954
Iin08060	Zmhn002301	p-Coumaric acid-4-O-glucoside*	0.949
Iin08110	Zmhn002301	p-Coumaric acid-4-O-glucoside*	-0.945
Iin08119	Zmhn002301	p-Coumaric acid-4-O-glucoside*	0.998
Iin08212	Zmhn002301	p-Coumaric acid-4-O-glucoside*	0.97
Iin08260	Zmhn002301	p-Coumaric acid-4-O-glucoside*	-0.935
Iin08265	Zmhn002301	p-Coumaric acid-4-O-glucoside*	0.955
Iin08377	Zmhn002301	p-Coumaric acid-4-O-glucoside*	-1
Iin08501	Zmhn002301	p-Coumaric acid-4-O-glucoside*	0.939
Iin08505	Zmhn002301	p-Coumaric acid-4-O-glucoside*	-0.943
Iin08583	Zmhn002301	p-Coumaric acid-4-O-glucoside*	-0.962
Iin08658	Zmhn002301	p-Coumaric acid-4-O-glucoside*	-0.923
Iin08735	Zmhn002301	p-Coumaric acid-4-O-glucoside*	0.981
Iin08789	Zmhn002301	p-Coumaric acid-4-O-glucoside*	0.939
Iin08790	Zmhn002301	p-Coumaric acid-4-O-glucoside*	0.924
Iin08846	Zmhn002301	p-Coumaric acid-4-O-glucoside*	0.978
Iin08913	Zmhn002301	p-Coumaric acid-4-O-glucoside*	-0.945
Iin09210	Zmhn002301	p-Coumaric acid-4-O-glucoside*	-0.926
Iin09315	Zmhn002301	p-Coumaric acid-4-O-glucoside*	0.954
Iin09329	Zmhn002301	p-Coumaric acid-4-O-glucoside*	-0.958
Iin09331	Zmhn002301	p-Coumaric acid-4-O-glucoside*	0.944
Iin09473	Zmhn002301	p-Coumaric acid-4-O-glucoside*	1
Iin09568	Zmhn002301	p-Coumaric acid-4-O-glucoside*	-0.918
Iin09637	Zmhn002301	p-Coumaric acid-4-O-glucoside*	-0.95
Iin09690	Zmhn002301	p-Coumaric acid-4-O-glucoside*	-0.954
Iin09703	Zmhn002301	p-Coumaric acid-4-O-glucoside*	-0.968
Iin09726	Zmhn002301	p-Coumaric acid-4-O-glucoside*	0.994
Iin09736	Zmhn002301	p-Coumaric acid-4-O-glucoside*	0.973
Iin09739	Zmhn002301	p-Coumaric acid-4-O-glucoside*	0.992
Iin09836	Zmhn002301	p-Coumaric acid-4-O-glucoside*	0.927
Iin09896	Zmhn002301	p-Coumaric acid-4-O-glucoside*	-0.923
Iin09913	Zmhn002301	p-Coumaric acid-4-O-glucoside*	-0.975
Iin09943	Zmhn002301	p-Coumaric acid-4-O-glucoside*	0.93
Iin09980	Zmhn002301	p-Coumaric acid-4-O-glucoside*	1
Iin10004	Zmhn002301	p-Coumaric acid-4-O-glucoside*	0.962
Iin10009	Zmhn002301	p-Coumaric acid-4-O-glucoside*	0.955
Iin10029	Zmhn002301	p-Coumaric acid-4-O-glucoside*	-0.942
Iin10069	Zmhn002301	p-Coumaric acid-4-O-glucoside*	0.956
Iin10084	Zmhn002301	p-Coumaric acid-4-O-glucoside*	0.996
Iin10122	Zmhn002301	p-Coumaric acid-4-O-glucoside*	0.925
Iin10130	Zmhn002301	p-Coumaric acid-4-O-glucoside*	0.926
Iin10167	Zmhn002301	p-Coumaric acid-4-O-glucoside*	-0.93
Iin10178	Zmhn002301	p-Coumaric acid-4-O-glucoside*	0.923
Iin10186	Zmhn002301	p-Coumaric acid-4-O-glucoside*	0.96
Iin10253	Zmhn002301	p-Coumaric acid-4-O-glucoside*	0.939
Iin10265	Zmhn002301	p-Coumaric acid-4-O-glucoside*	-0.982
Iin10331	Zmhn002301	p-Coumaric acid-4-O-glucoside*	-0.956
Iin10347	Zmhn002301	p-Coumaric acid-4-O-glucoside*	-0.929
Iin10356	Zmhn002301	p-Coumaric acid-4-O-glucoside*	-0.979
Iin10370	Zmhn002301	p-Coumaric acid-4-O-glucoside*	0.999
Iin10381	Zmhn002301	p-Coumaric acid-4-O-glucoside*	-0.928
Iin10426	Zmhn002301	p-Coumaric acid-4-O-glucoside*	-0.977
Iin10437	Zmhn002301	p-Coumaric acid-4-O-glucoside*	0.977
Iin10442	Zmhn002301	p-Coumaric acid-4-O-glucoside*	0.991
Iin10456	Zmhn002301	p-Coumaric acid-4-O-glucoside*	0.967
Iin10516	Zmhn002301	p-Coumaric acid-4-O-glucoside*	0.999
Iin10579	Zmhn002301	p-Coumaric acid-4-O-glucoside*	-0.964
Iin10698	Zmhn002301	p-Coumaric acid-4-O-glucoside*	-0.954
Iin10708	Zmhn002301	p-Coumaric acid-4-O-glucoside*	-0.938
Iin10710	Zmhn002301	p-Coumaric acid-4-O-glucoside*	0.922
Iin10769	Zmhn002301	p-Coumaric acid-4-O-glucoside*	-0.92
Iin10775	Zmhn002301	p-Coumaric acid-4-O-glucoside*	-1
Iin10806	Zmhn002301	p-Coumaric acid-4-O-glucoside*	-0.92
Iin10828	Zmhn002301	p-Coumaric acid-4-O-glucoside*	0.972
Iin10829	Zmhn002301	p-Coumaric acid-4-O-glucoside*	0.983
Iin10897	Zmhn002301	p-Coumaric acid-4-O-glucoside*	0.996
Iin10951	Zmhn002301	p-Coumaric acid-4-O-glucoside*	0.938
Iin10974	Zmhn002301	p-Coumaric acid-4-O-glucoside*	0.981
Iin10992	Zmhn002301	p-Coumaric acid-4-O-glucoside*	-0.961
Iin11022	Zmhn002301	p-Coumaric acid-4-O-glucoside*	0.998
Iin11047	Zmhn002301	p-Coumaric acid-4-O-glucoside*	-0.942
Iin11060	Zmhn002301	p-Coumaric acid-4-O-glucoside*	-0.999
Iin11061	Zmhn002301	p-Coumaric acid-4-O-glucoside*	-0.986
Iin11067	Zmhn002301	p-Coumaric acid-4-O-glucoside*	-0.919
Iin11161	Zmhn002301	p-Coumaric acid-4-O-glucoside*	-0.924
Iin11181	Zmhn002301	p-Coumaric acid-4-O-glucoside*	-0.994
Iin11305	Zmhn002301	p-Coumaric acid-4-O-glucoside*	0.996
Iin11308	Zmhn002301	p-Coumaric acid-4-O-glucoside*	0.922
Iin11316	Zmhn002301	p-Coumaric acid-4-O-glucoside*	0.924
Iin11347	Zmhn002301	p-Coumaric acid-4-O-glucoside*	0.997
Iin11418	Zmhn002301	p-Coumaric acid-4-O-glucoside*	1
Iin11466	Zmhn002301	p-Coumaric acid-4-O-glucoside*	-0.918
Iin11467	Zmhn002301	p-Coumaric acid-4-O-glucoside*	-0.954
Iin11469	Zmhn002301	p-Coumaric acid-4-O-glucoside*	-0.999
Iin11472	Zmhn002301	p-Coumaric acid-4-O-glucoside*	-0.999
Iin11473	Zmhn002301	p-Coumaric acid-4-O-glucoside*	-0.964
Iin11491	Zmhn002301	p-Coumaric acid-4-O-glucoside*	-0.951
Iin11495	Zmhn002301	p-Coumaric acid-4-O-glucoside*	0.925
Iin11496	Zmhn002301	p-Coumaric acid-4-O-glucoside*	0.996
Iin11523	Zmhn002301	p-Coumaric acid-4-O-glucoside*	-0.985
Iin11590	Zmhn002301	p-Coumaric acid-4-O-glucoside*	-0.989
Iin11591	Zmhn002301	p-Coumaric acid-4-O-glucoside*	-0.952
Iin11594	Zmhn002301	p-Coumaric acid-4-O-glucoside*	-0.998
Iin11595	Zmhn002301	p-Coumaric acid-4-O-glucoside*	-0.986
Iin11609	Zmhn002301	p-Coumaric acid-4-O-glucoside*	0.999
Iin11657	Zmhn002301	p-Coumaric acid-4-O-glucoside*	-0.989
Iin11689	Zmhn002301	p-Coumaric acid-4-O-glucoside*	0.96
Iin11710	Zmhn002301	p-Coumaric acid-4-O-glucoside*	-0.974
Iin11714	Zmhn002301	p-Coumaric acid-4-O-glucoside*	-0.952
Iin11749	Zmhn002301	p-Coumaric acid-4-O-glucoside*	0.992
Iin11766	Zmhn002301	p-Coumaric acid-4-O-glucoside*	0.938
Iin11795	Zmhn002301	p-Coumaric acid-4-O-glucoside*	-0.956
Iin11825	Zmhn002301	p-Coumaric acid-4-O-glucoside*	0.92
Iin11831	Zmhn002301	p-Coumaric acid-4-O-glucoside*	0.949
Iin11843	Zmhn002301	p-Coumaric acid-4-O-glucoside*	0.92
Iin11860	Zmhn002301	p-Coumaric acid-4-O-glucoside*	-0.94
Iin11874	Zmhn002301	p-Coumaric acid-4-O-glucoside*	0.999
Iin11875	Zmhn002301	p-Coumaric acid-4-O-glucoside*	-0.944
Iin11932	Zmhn002301	p-Coumaric acid-4-O-glucoside*	0.964
Iin11978	Zmhn002301	p-Coumaric acid-4-O-glucoside*	-0.974
Iin12005	Zmhn002301	p-Coumaric acid-4-O-glucoside*	-0.992
Iin12010	Zmhn002301	p-Coumaric acid-4-O-glucoside*	0.995
Iin12022	Zmhn002301	p-Coumaric acid-4-O-glucoside*	-0.936
Iin12082	Zmhn002301	p-Coumaric acid-4-O-glucoside*	-0.982
Iin12098	Zmhn002301	p-Coumaric acid-4-O-glucoside*	-0.955
Iin12113	Zmhn002301	p-Coumaric acid-4-O-glucoside*	0.981
Iin12133	Zmhn002301	p-Coumaric acid-4-O-glucoside*	-0.987
Iin12228	Zmhn002301	p-Coumaric acid-4-O-glucoside*	0.994
Iin12230	Zmhn002301	p-Coumaric acid-4-O-glucoside*	-0.922
Iin12248	Zmhn002301	p-Coumaric acid-4-O-glucoside*	0.986
Iin12252	Zmhn002301	p-Coumaric acid-4-O-glucoside*	-0.999
Iin12253	Zmhn002301	p-Coumaric acid-4-O-glucoside*	-0.993
Iin12254	Zmhn002301	p-Coumaric acid-4-O-glucoside*	-0.925
Iin12256	Zmhn002301	p-Coumaric acid-4-O-glucoside*	-0.965
Iin12273	Zmhn002301	p-Coumaric acid-4-O-glucoside*	0.966
Iin12348	Zmhn002301	p-Coumaric acid-4-O-glucoside*	0.972
Iin12349	Zmhn002301	p-Coumaric acid-4-O-glucoside*	0.97
Iin12401	Zmhn002301	p-Coumaric acid-4-O-glucoside*	0.951
Iin12405	Zmhn002301	p-Coumaric acid-4-O-glucoside*	0.992
Iin12422	Zmhn002301	p-Coumaric acid-4-O-glucoside*	-0.937
Iin12446	Zmhn002301	p-Coumaric acid-4-O-glucoside*	0.952
Iin12454	Zmhn002301	p-Coumaric acid-4-O-glucoside*	0.938
Iin12456	Zmhn002301	p-Coumaric acid-4-O-glucoside*	-0.952
Iin12524	Zmhn002301	p-Coumaric acid-4-O-glucoside*	-0.999
Iin12525	Zmhn002301	p-Coumaric acid-4-O-glucoside*	-0.925
Iin12531	Zmhn002301	p-Coumaric acid-4-O-glucoside*	0.954
Iin12534	Zmhn002301	p-Coumaric acid-4-O-glucoside*	0.97
Iin12547	Zmhn002301	p-Coumaric acid-4-O-glucoside*	-0.962
Iin12568	Zmhn002301	p-Coumaric acid-4-O-glucoside*	0.979
Iin12569	Zmhn002301	p-Coumaric acid-4-O-glucoside*	0.971
Iin12587	Zmhn002301	p-Coumaric acid-4-O-glucoside*	1
Iin12646	Zmhn002301	p-Coumaric acid-4-O-glucoside*	-0.975
Iin12770	Zmhn002301	p-Coumaric acid-4-O-glucoside*	0.949
Iin12806	Zmhn002301	p-Coumaric acid-4-O-glucoside*	-0.998
Iin12862	Zmhn002301	p-Coumaric acid-4-O-glucoside*	-0.941
Iin12908	Zmhn002301	p-Coumaric acid-4-O-glucoside*	0.997
Iin12972	Zmhn002301	p-Coumaric acid-4-O-glucoside*	-0.966
Iin12980	Zmhn002301	p-Coumaric acid-4-O-glucoside*	-0.966
Iin13018	Zmhn002301	p-Coumaric acid-4-O-glucoside*	0.975
Iin13123	Zmhn002301	p-Coumaric acid-4-O-glucoside*	0.972
Iin13144	Zmhn002301	p-Coumaric acid-4-O-glucoside*	0.982
Iin13191	Zmhn002301	p-Coumaric acid-4-O-glucoside*	1
Iin13219	Zmhn002301	p-Coumaric acid-4-O-glucoside*	-0.94
Iin13239	Zmhn002301	p-Coumaric acid-4-O-glucoside*	0.99
Iin13269	Zmhn002301	p-Coumaric acid-4-O-glucoside*	0.938
Iin13344	Zmhn002301	p-Coumaric acid-4-O-glucoside*	0.995
Iin13372	Zmhn002301	p-Coumaric acid-4-O-glucoside*	-0.938
Iin13375	Zmhn002301	p-Coumaric acid-4-O-glucoside*	0.977
Iin13387	Zmhn002301	p-Coumaric acid-4-O-glucoside*	0.998
Iin13423	Zmhn002301	p-Coumaric acid-4-O-glucoside*	0.924
Iin13426	Zmhn002301	p-Coumaric acid-4-O-glucoside*	1
Iin13433	Zmhn002301	p-Coumaric acid-4-O-glucoside*	-0.997
Iin13461	Zmhn002301	p-Coumaric acid-4-O-glucoside*	-0.961
Iin13485	Zmhn002301	p-Coumaric acid-4-O-glucoside*	-0.944
Iin13517	Zmhn002301	p-Coumaric acid-4-O-glucoside*	0.999
Iin13522	Zmhn002301	p-Coumaric acid-4-O-glucoside*	0.998
Iin13531	Zmhn002301	p-Coumaric acid-4-O-glucoside*	-0.994
Iin13565	Zmhn002301	p-Coumaric acid-4-O-glucoside*	-0.994
Iin13608	Zmhn002301	p-Coumaric acid-4-O-glucoside*	0.996
Iin13621	Zmhn002301	p-Coumaric acid-4-O-glucoside*	-0.982
Iin13622	Zmhn002301	p-Coumaric acid-4-O-glucoside*	0.997
Iin13651	Zmhn002301	p-Coumaric acid-4-O-glucoside*	-0.948
Iin13705	Zmhn002301	p-Coumaric acid-4-O-glucoside*	0.998
Iin13760	Zmhn002301	p-Coumaric acid-4-O-glucoside*	-0.999
Iin13774	Zmhn002301	p-Coumaric acid-4-O-glucoside*	-0.996
Iin13778	Zmhn002301	p-Coumaric acid-4-O-glucoside*	-0.963
Iin13803	Zmhn002301	p-Coumaric acid-4-O-glucoside*	-1
Iin13840	Zmhn002301	p-Coumaric acid-4-O-glucoside*	-0.933
Iin13998	Zmhn002301	p-Coumaric acid-4-O-glucoside*	-1
Iin14014	Zmhn002301	p-Coumaric acid-4-O-glucoside*	-0.956
Iin14027	Zmhn002301	p-Coumaric acid-4-O-glucoside*	-0.935
Iin14054	Zmhn002301	p-Coumaric acid-4-O-glucoside*	-0.981
Iin14079	Zmhn002301	p-Coumaric acid-4-O-glucoside*	-0.989
Iin14124	Zmhn002301	p-Coumaric acid-4-O-glucoside*	0.976
Iin14133	Zmhn002301	p-Coumaric acid-4-O-glucoside*	-0.919
Iin14177	Zmhn002301	p-Coumaric acid-4-O-glucoside*	0.993
Iin14190	Zmhn002301	p-Coumaric acid-4-O-glucoside*	0.983
Iin14214	Zmhn002301	p-Coumaric acid-4-O-glucoside*	0.931
Iin14269	Zmhn002301	p-Coumaric acid-4-O-glucoside*	0.954
Iin14293	Zmhn002301	p-Coumaric acid-4-O-glucoside*	0.931
Iin14337	Zmhn002301	p-Coumaric acid-4-O-glucoside*	0.997
Iin14350	Zmhn002301	p-Coumaric acid-4-O-glucoside*	0.928
Iin14366	Zmhn002301	p-Coumaric acid-4-O-glucoside*	0.956
Iin14396	Zmhn002301	p-Coumaric acid-4-O-glucoside*	0.962
Iin14508	Zmhn002301	p-Coumaric acid-4-O-glucoside*	-0.979
Iin14512	Zmhn002301	p-Coumaric acid-4-O-glucoside*	0.978
Iin14521	Zmhn002301	p-Coumaric acid-4-O-glucoside*	-0.985
Iin14572	Zmhn002301	p-Coumaric acid-4-O-glucoside*	0.919
Iin14613	Zmhn002301	p-Coumaric acid-4-O-glucoside*	0.965
Iin14615	Zmhn002301	p-Coumaric acid-4-O-glucoside*	0.939
Iin14616	Zmhn002301	p-Coumaric acid-4-O-glucoside*	0.96
Iin14619	Zmhn002301	p-Coumaric acid-4-O-glucoside*	0.938
Iin14630	Zmhn002301	p-Coumaric acid-4-O-glucoside*	0.996
Iin14681	Zmhn002301	p-Coumaric acid-4-O-glucoside*	1
Iin14735	Zmhn002301	p-Coumaric acid-4-O-glucoside*	-0.983
Iin14854	Zmhn002301	p-Coumaric acid-4-O-glucoside*	0.929
Iin14855	Zmhn002301	p-Coumaric acid-4-O-glucoside*	1
Iin14909	Zmhn002301	p-Coumaric acid-4-O-glucoside*	-0.939
Iin14916	Zmhn002301	p-Coumaric acid-4-O-glucoside*	-0.938
Iin14921	Zmhn002301	p-Coumaric acid-4-O-glucoside*	0.988
Iin14988	Zmhn002301	p-Coumaric acid-4-O-glucoside*	-0.944
Iin15097	Zmhn002301	p-Coumaric acid-4-O-glucoside*	0.963
Iin15118	Zmhn002301	p-Coumaric acid-4-O-glucoside*	0.984
Iin15168	Zmhn002301	p-Coumaric acid-4-O-glucoside*	0.919
Iin15197	Zmhn002301	p-Coumaric acid-4-O-glucoside*	-0.917
Iin15289	Zmhn002301	p-Coumaric acid-4-O-glucoside*	0.92
Iin15315	Zmhn002301	p-Coumaric acid-4-O-glucoside*	-0.937
Iin15359	Zmhn002301	p-Coumaric acid-4-O-glucoside*	-0.956
Iin15374	Zmhn002301	p-Coumaric acid-4-O-glucoside*	-0.971
Iin15411	Zmhn002301	p-Coumaric acid-4-O-glucoside*	0.934
Iin15454	Zmhn002301	p-Coumaric acid-4-O-glucoside*	0.929
Iin15539	Zmhn002301	p-Coumaric acid-4-O-glucoside*	0.992
Iin15544	Zmhn002301	p-Coumaric acid-4-O-glucoside*	-0.938
Iin15570	Zmhn002301	p-Coumaric acid-4-O-glucoside*	0.965
Iin15624	Zmhn002301	p-Coumaric acid-4-O-glucoside*	0.924
Iin15635	Zmhn002301	p-Coumaric acid-4-O-glucoside*	-0.971
Iin15676	Zmhn002301	p-Coumaric acid-4-O-glucoside*	-0.97
Iin15685	Zmhn002301	p-Coumaric acid-4-O-glucoside*	0.965
Iin15722	Zmhn002301	p-Coumaric acid-4-O-glucoside*	0.995
Iin15732	Zmhn002301	p-Coumaric acid-4-O-glucoside*	0.925
Iin15739	Zmhn002301	p-Coumaric acid-4-O-glucoside*	0.951
Iin15800	Zmhn002301	p-Coumaric acid-4-O-glucoside*	-0.941
Iin15818	Zmhn002301	p-Coumaric acid-4-O-glucoside*	0.98
Iin15821	Zmhn002301	p-Coumaric acid-4-O-glucoside*	-0.984
Iin15841	Zmhn002301	p-Coumaric acid-4-O-glucoside*	0.936
Iin15895	Zmhn002301	p-Coumaric acid-4-O-glucoside*	-0.957
Iin15901	Zmhn002301	p-Coumaric acid-4-O-glucoside*	0.966
Iin15924	Zmhn002301	p-Coumaric acid-4-O-glucoside*	-0.925
Iin15937	Zmhn002301	p-Coumaric acid-4-O-glucoside*	-0.943
Iin16018	Zmhn002301	p-Coumaric acid-4-O-glucoside*	-0.932
Iin16079	Zmhn002301	p-Coumaric acid-4-O-glucoside*	-0.961
Iin16100	Zmhn002301	p-Coumaric acid-4-O-glucoside*	0.987
Iin16119	Zmhn002301	p-Coumaric acid-4-O-glucoside*	0.967
Iin16132	Zmhn002301	p-Coumaric acid-4-O-glucoside*	0.924
Iin16147	Zmhn002301	p-Coumaric acid-4-O-glucoside*	-0.933
Iin16181	Zmhn002301	p-Coumaric acid-4-O-glucoside*	-0.958
Iin16203	Zmhn002301	p-Coumaric acid-4-O-glucoside*	-0.933
Iin16302	Zmhn002301	p-Coumaric acid-4-O-glucoside*	-0.921
Iin16333	Zmhn002301	p-Coumaric acid-4-O-glucoside*	0.969
Iin16359	Zmhn002301	p-Coumaric acid-4-O-glucoside*	-0.927
Iin16361	Zmhn002301	p-Coumaric acid-4-O-glucoside*	-0.954
Iin16431	Zmhn002301	p-Coumaric acid-4-O-glucoside*	0.999
Iin16495	Zmhn002301	p-Coumaric acid-4-O-glucoside*	0.945
Iin16579	Zmhn002301	p-Coumaric acid-4-O-glucoside*	1
Iin16591	Zmhn002301	p-Coumaric acid-4-O-glucoside*	0.921
Iin16610	Zmhn002301	p-Coumaric acid-4-O-glucoside*	0.997
Iin16611	Zmhn002301	p-Coumaric acid-4-O-glucoside*	0.956
Iin16625	Zmhn002301	p-Coumaric acid-4-O-glucoside*	0.97
Iin16739	Zmhn002301	p-Coumaric acid-4-O-glucoside*	0.972
Iin16758	Zmhn002301	p-Coumaric acid-4-O-glucoside*	-0.973
Iin16763	Zmhn002301	p-Coumaric acid-4-O-glucoside*	0.949
Iin16811	Zmhn002301	p-Coumaric acid-4-O-glucoside*	-0.94
Iin16828	Zmhn002301	p-Coumaric acid-4-O-glucoside*	0.998
Iin16858	Zmhn002301	p-Coumaric acid-4-O-glucoside*	0.995
Iin16919	Zmhn002301	p-Coumaric acid-4-O-glucoside*	-0.999
Iin16988	Zmhn002301	p-Coumaric acid-4-O-glucoside*	-0.941
Iin17039	Zmhn002301	p-Coumaric acid-4-O-glucoside*	0.988
Iin17073	Zmhn002301	p-Coumaric acid-4-O-glucoside*	-0.96
Iin17120	Zmhn002301	p-Coumaric acid-4-O-glucoside*	-0.919
Iin17241	Zmhn002301	p-Coumaric acid-4-O-glucoside*	1
Iin17276	Zmhn002301	p-Coumaric acid-4-O-glucoside*	0.985
Iin17409	Zmhn002301	p-Coumaric acid-4-O-glucoside*	-0.962
Iin17423	Zmhn002301	p-Coumaric acid-4-O-glucoside*	-0.994
Iin17426	Zmhn002301	p-Coumaric acid-4-O-glucoside*	0.976
Iin17427	Zmhn002301	p-Coumaric acid-4-O-glucoside*	0.936
Iin17436	Zmhn002301	p-Coumaric acid-4-O-glucoside*	0.971
Iin17508	Zmhn002301	p-Coumaric acid-4-O-glucoside*	-0.933
Iin17527	Zmhn002301	p-Coumaric acid-4-O-glucoside*	-0.927
Iin17540	Zmhn002301	p-Coumaric acid-4-O-glucoside*	0.997
Iin17560	Zmhn002301	p-Coumaric acid-4-O-glucoside*	0.998
Iin17700	Zmhn002301	p-Coumaric acid-4-O-glucoside*	-0.973
Iin17726	Zmhn002301	p-Coumaric acid-4-O-glucoside*	-0.933
Iin17756	Zmhn002301	p-Coumaric acid-4-O-glucoside*	-0.944
Iin17763	Zmhn002301	p-Coumaric acid-4-O-glucoside*	-0.946
Iin17800	Zmhn002301	p-Coumaric acid-4-O-glucoside*	-0.968
Iin17801	Zmhn002301	p-Coumaric acid-4-O-glucoside*	-0.923
Iin17842	Zmhn002301	p-Coumaric acid-4-O-glucoside*	-0.993
Iin17847	Zmhn002301	p-Coumaric acid-4-O-glucoside*	-0.926
Iin17899	Zmhn002301	p-Coumaric acid-4-O-glucoside*	0.922
Iin17933	Zmhn002301	p-Coumaric acid-4-O-glucoside*	-0.986
Iin18000	Zmhn002301	p-Coumaric acid-4-O-glucoside*	-0.952
Iin18002	Zmhn002301	p-Coumaric acid-4-O-glucoside*	-0.919
Iin18006	Zmhn002301	p-Coumaric acid-4-O-glucoside*	-0.96
Iin18063	Zmhn002301	p-Coumaric acid-4-O-glucoside*	0.944
Iin18079	Zmhn002301	p-Coumaric acid-4-O-glucoside*	-0.962
Iin18300	Zmhn002301	p-Coumaric acid-4-O-glucoside*	0.992
Iin18341	Zmhn002301	p-Coumaric acid-4-O-glucoside*	0.954
Iin18354	Zmhn002301	p-Coumaric acid-4-O-glucoside*	0.999
Iin18484	Zmhn002301	p-Coumaric acid-4-O-glucoside*	0.994
Iin18504	Zmhn002301	p-Coumaric acid-4-O-glucoside*	0.998
Iin18505	Zmhn002301	p-Coumaric acid-4-O-glucoside*	0.926
Iin18522	Zmhn002301	p-Coumaric acid-4-O-glucoside*	0.997
Iin18534	Zmhn002301	p-Coumaric acid-4-O-glucoside*	-0.944
Iin18556	Zmhn002301	p-Coumaric acid-4-O-glucoside*	0.999
Iin18567	Zmhn002301	p-Coumaric acid-4-O-glucoside*	0.969
Iin18579	Zmhn002301	p-Coumaric acid-4-O-glucoside*	0.996
Iin18611	Zmhn002301	p-Coumaric acid-4-O-glucoside*	1
Iin18622	Zmhn002301	p-Coumaric acid-4-O-glucoside*	-0.942
Iin18645	Zmhn002301	p-Coumaric acid-4-O-glucoside*	-0.943
Iin18728	Zmhn002301	p-Coumaric acid-4-O-glucoside*	0.979
Iin18753	Zmhn002301	p-Coumaric acid-4-O-glucoside*	1
Iin18761	Zmhn002301	p-Coumaric acid-4-O-glucoside*	0.995
Iin18777	Zmhn002301	p-Coumaric acid-4-O-glucoside*	0.99
Iin18871	Zmhn002301	p-Coumaric acid-4-O-glucoside*	0.938
Iin18895	Zmhn002301	p-Coumaric acid-4-O-glucoside*	0.939
Iin18980	Zmhn002301	p-Coumaric acid-4-O-glucoside*	0.998
Iin19031	Zmhn002301	p-Coumaric acid-4-O-glucoside*	-0.997
Iin19063	Zmhn002301	p-Coumaric acid-4-O-glucoside*	0.963
Iin19102	Zmhn002301	p-Coumaric acid-4-O-glucoside*	-0.919
Iin19120	Zmhn002301	p-Coumaric acid-4-O-glucoside*	0.982
Iin19214	Zmhn002301	p-Coumaric acid-4-O-glucoside*	1
Iin19270	Zmhn002301	p-Coumaric acid-4-O-glucoside*	0.996
Iin19275	Zmhn002301	p-Coumaric acid-4-O-glucoside*	0.978
Iin19288	Zmhn002301	p-Coumaric acid-4-O-glucoside*	-0.999
Iin19362	Zmhn002301	p-Coumaric acid-4-O-glucoside*	-0.998
Iin19365	Zmhn002301	p-Coumaric acid-4-O-glucoside*	-0.956
Iin19456	Zmhn002301	p-Coumaric acid-4-O-glucoside*	0.918
Iin19493	Zmhn002301	p-Coumaric acid-4-O-glucoside*	-0.947
Iin19497	Zmhn002301	p-Coumaric acid-4-O-glucoside*	-0.924
Iin19498	Zmhn002301	p-Coumaric acid-4-O-glucoside*	-0.924
Iin19621	Zmhn002301	p-Coumaric acid-4-O-glucoside*	0.999
Iin19622	Zmhn002301	p-Coumaric acid-4-O-glucoside*	0.994
Iin19675	Zmhn002301	p-Coumaric acid-4-O-glucoside*	0.962
Iin19680	Zmhn002301	p-Coumaric acid-4-O-glucoside*	-0.947
Iin19687	Zmhn002301	p-Coumaric acid-4-O-glucoside*	-0.926
Iin19708	Zmhn002301	p-Coumaric acid-4-O-glucoside*	-0.928
Iin19766	Zmhn002301	p-Coumaric acid-4-O-glucoside*	0.989
Iin19817	Zmhn002301	p-Coumaric acid-4-O-glucoside*	-0.92
Iin19834	Zmhn002301	p-Coumaric acid-4-O-glucoside*	0.991
Iin19837	Zmhn002301	p-Coumaric acid-4-O-glucoside*	-0.92
Iin19844	Zmhn002301	p-Coumaric acid-4-O-glucoside*	-0.999
Iin19848	Zmhn002301	p-Coumaric acid-4-O-glucoside*	-0.95
Iin19868	Zmhn002301	p-Coumaric acid-4-O-glucoside*	-0.98
Iin19890	Zmhn002301	p-Coumaric acid-4-O-glucoside*	0.98
Iin19945	Zmhn002301	p-Coumaric acid-4-O-glucoside*	0.994
Iin19956	Zmhn002301	p-Coumaric acid-4-O-glucoside*	0.998
Iin19982	Zmhn002301	p-Coumaric acid-4-O-glucoside*	0.985
Iin19997	Zmhn002301	p-Coumaric acid-4-O-glucoside*	-0.938
Iin20002	Zmhn002301	p-Coumaric acid-4-O-glucoside*	0.983
Iin20015	Zmhn002301	p-Coumaric acid-4-O-glucoside*	0.954
Iin20248	Zmhn002301	p-Coumaric acid-4-O-glucoside*	-0.955
Iin20274	Zmhn002301	p-Coumaric acid-4-O-glucoside*	-0.92
Iin20283	Zmhn002301	p-Coumaric acid-4-O-glucoside*	-0.95
Iin20322	Zmhn002301	p-Coumaric acid-4-O-glucoside*	0.994
Iin20492	Zmhn002301	p-Coumaric acid-4-O-glucoside*	-0.926
Iin20530	Zmhn002301	p-Coumaric acid-4-O-glucoside*	0.993
Iin20556	Zmhn002301	p-Coumaric acid-4-O-glucoside*	-0.999
Iin20606	Zmhn002301	p-Coumaric acid-4-O-glucoside*	0.993
Iin20801	Zmhn002301	p-Coumaric acid-4-O-glucoside*	0.97
Iin20869	Zmhn002301	p-Coumaric acid-4-O-glucoside*	-0.97
Iin20879	Zmhn002301	p-Coumaric acid-4-O-glucoside*	1
Iin20880	Zmhn002301	p-Coumaric acid-4-O-glucoside*	0.999
Iin20884	Zmhn002301	p-Coumaric acid-4-O-glucoside*	0.999
Iin20908	Zmhn002301	p-Coumaric acid-4-O-glucoside*	0.996
Iin20913	Zmhn002301	p-Coumaric acid-4-O-glucoside*	0.951
Iin20921	Zmhn002301	p-Coumaric acid-4-O-glucoside*	0.997
Iin20957	Zmhn002301	p-Coumaric acid-4-O-glucoside*	-0.976
Iin21276	Zmhn002301	p-Coumaric acid-4-O-glucoside*	-0.932
Iin21325	Zmhn002301	p-Coumaric acid-4-O-glucoside*	0.972
Iin21483	Zmhn002301	p-Coumaric acid-4-O-glucoside*	0.957
Iin21529	Zmhn002301	p-Coumaric acid-4-O-glucoside*	0.999
Iin21576	Zmhn002301	p-Coumaric acid-4-O-glucoside*	-0.923
Iin21585	Zmhn002301	p-Coumaric acid-4-O-glucoside*	-1
Iin21587	Zmhn002301	p-Coumaric acid-4-O-glucoside*	-0.944
Iin21775	Zmhn002301	p-Coumaric acid-4-O-glucoside*	-0.936
Iin21856	Zmhn002301	p-Coumaric acid-4-O-glucoside*	-0.924
Iin21997	Zmhn002301	p-Coumaric acid-4-O-glucoside*	1
Iin22020	Zmhn002301	p-Coumaric acid-4-O-glucoside*	0.948
Iin22127	Zmhn002301	p-Coumaric acid-4-O-glucoside*	0.964
Iin22238	Zmhn002301	p-Coumaric acid-4-O-glucoside*	-0.92
Iin22290	Zmhn002301	p-Coumaric acid-4-O-glucoside*	-0.921
Iin22309	Zmhn002301	p-Coumaric acid-4-O-glucoside*	0.975
Iin22332	Zmhn002301	p-Coumaric acid-4-O-glucoside*	-0.986
Iin22363	Zmhn002301	p-Coumaric acid-4-O-glucoside*	-0.969
Iin22377	Zmhn002301	p-Coumaric acid-4-O-glucoside*	0.998
Iin22407	Zmhn002301	p-Coumaric acid-4-O-glucoside*	-0.978
Iin22425	Zmhn002301	p-Coumaric acid-4-O-glucoside*	0.948
Iin22453	Zmhn002301	p-Coumaric acid-4-O-glucoside*	-0.939
Iin22687	Zmhn002301	p-Coumaric acid-4-O-glucoside*	0.97
Iin22692	Zmhn002301	p-Coumaric acid-4-O-glucoside*	-0.953
Iin22717	Zmhn002301	p-Coumaric acid-4-O-glucoside*	-0.931
Iin22753	Zmhn002301	p-Coumaric acid-4-O-glucoside*	0.993
Iin22811	Zmhn002301	p-Coumaric acid-4-O-glucoside*	-0.975
Iin22813	Zmhn002301	p-Coumaric acid-4-O-glucoside*	-0.957
Iin22829	Zmhn002301	p-Coumaric acid-4-O-glucoside*	-0.997
Iin22858	Zmhn002301	p-Coumaric acid-4-O-glucoside*	0.938
Iin22914	Zmhn002301	p-Coumaric acid-4-O-glucoside*	-0.94
Iin22943	Zmhn002301	p-Coumaric acid-4-O-glucoside*	-0.944
Iin22959	Zmhn002301	p-Coumaric acid-4-O-glucoside*	0.991
Iin22985	Zmhn002301	p-Coumaric acid-4-O-glucoside*	-0.946
Iin22989	Zmhn002301	p-Coumaric acid-4-O-glucoside*	-0.967
Iin23006	Zmhn002301	p-Coumaric acid-4-O-glucoside*	0.924
Iin23018	Zmhn002301	p-Coumaric acid-4-O-glucoside*	0.989
Iin23041	Zmhn002301	p-Coumaric acid-4-O-glucoside*	0.984
Iin23048	Zmhn002301	p-Coumaric acid-4-O-glucoside*	0.976
Iin23050	Zmhn002301	p-Coumaric acid-4-O-glucoside*	0.995
Iin23160	Zmhn002301	p-Coumaric acid-4-O-glucoside*	0.988
Iin23177	Zmhn002301	p-Coumaric acid-4-O-glucoside*	0.942
Iin23285	Zmhn002301	p-Coumaric acid-4-O-glucoside*	0.993
Iin23287	Zmhn002301	p-Coumaric acid-4-O-glucoside*	0.952
Iin23307	Zmhn002301	p-Coumaric acid-4-O-glucoside*	0.919
Iin23381	Zmhn002301	p-Coumaric acid-4-O-glucoside*	0.987
Iin23392	Zmhn002301	p-Coumaric acid-4-O-glucoside*	0.986
Iin23430	Zmhn002301	p-Coumaric acid-4-O-glucoside*	0.938
Iin23473	Zmhn002301	p-Coumaric acid-4-O-glucoside*	0.923
Iin23478	Zmhn002301	p-Coumaric acid-4-O-glucoside*	0.941
Iin23516	Zmhn002301	p-Coumaric acid-4-O-glucoside*	-0.991
Iin23561	Zmhn002301	p-Coumaric acid-4-O-glucoside*	-0.961
Iin23564	Zmhn002301	p-Coumaric acid-4-O-glucoside*	0.968
Iin23602	Zmhn002301	p-Coumaric acid-4-O-glucoside*	-0.934
Iin23736	Zmhn002301	p-Coumaric acid-4-O-glucoside*	-0.928
Iin23745	Zmhn002301	p-Coumaric acid-4-O-glucoside*	-0.968
Iin23881	Zmhn002301	p-Coumaric acid-4-O-glucoside*	-0.999
Iin23897	Zmhn002301	p-Coumaric acid-4-O-glucoside*	-0.964
Iin23955	Zmhn002301	p-Coumaric acid-4-O-glucoside*	0.994
Iin24095	Zmhn002301	p-Coumaric acid-4-O-glucoside*	-0.93
Iin24110	Zmhn002301	p-Coumaric acid-4-O-glucoside*	0.982
Iin24111	Zmhn002301	p-Coumaric acid-4-O-glucoside*	1
Iin24164	Zmhn002301	p-Coumaric acid-4-O-glucoside*	0.997
Iin24295	Zmhn002301	p-Coumaric acid-4-O-glucoside*	-0.963
Iin24430	Zmhn002301	p-Coumaric acid-4-O-glucoside*	0.932
Iin24446	Zmhn002301	p-Coumaric acid-4-O-glucoside*	-0.925
Iin24496	Zmhn002301	p-Coumaric acid-4-O-glucoside*	-0.999
Iin24572	Zmhn002301	p-Coumaric acid-4-O-glucoside*	-0.986
Iin24652	Zmhn002301	p-Coumaric acid-4-O-glucoside*	-0.944
Iin24676	Zmhn002301	p-Coumaric acid-4-O-glucoside*	0.956
Iin24680	Zmhn002301	p-Coumaric acid-4-O-glucoside*	0.918
Iin24712	Zmhn002301	p-Coumaric acid-4-O-glucoside*	-0.941
Iin24775	Zmhn002301	p-Coumaric acid-4-O-glucoside*	-0.942
Iin24782	Zmhn002301	p-Coumaric acid-4-O-glucoside*	0.952
Iin24800	Zmhn002301	p-Coumaric acid-4-O-glucoside*	-0.93
Iin24895	Zmhn002301	p-Coumaric acid-4-O-glucoside*	-0.932
Iin24899	Zmhn002301	p-Coumaric acid-4-O-glucoside*	-0.962
Iin24939	Zmhn002301	p-Coumaric acid-4-O-glucoside*	-0.964
Iin24996	Zmhn002301	p-Coumaric acid-4-O-glucoside*	-0.94
Iin25012	Zmhn002301	p-Coumaric acid-4-O-glucoside*	0.97
Iin25045	Zmhn002301	p-Coumaric acid-4-O-glucoside*	0.998
Iin25047	Zmhn002301	p-Coumaric acid-4-O-glucoside*	0.993
Iin25048	Zmhn002301	p-Coumaric acid-4-O-glucoside*	0.935
Iin25049	Zmhn002301	p-Coumaric acid-4-O-glucoside*	0.999
Iin25058	Zmhn002301	p-Coumaric acid-4-O-glucoside*	-0.985
Iin25067	Zmhn002301	p-Coumaric acid-4-O-glucoside*	0.958
Iin25111	Zmhn002301	p-Coumaric acid-4-O-glucoside*	-0.998
Iin25167	Zmhn002301	p-Coumaric acid-4-O-glucoside*	0.989
Iin25172	Zmhn002301	p-Coumaric acid-4-O-glucoside*	0.989
Iin25250	Zmhn002301	p-Coumaric acid-4-O-glucoside*	0.97
Iin25338	Zmhn002301	p-Coumaric acid-4-O-glucoside*	-0.935
Iin25363	Zmhn002301	p-Coumaric acid-4-O-glucoside*	0.945
Iin25376	Zmhn002301	p-Coumaric acid-4-O-glucoside*	0.933
Iin25394	Zmhn002301	p-Coumaric acid-4-O-glucoside*	1
Iin25455	Zmhn002301	p-Coumaric acid-4-O-glucoside*	-0.983
Iin25531	Zmhn002301	p-Coumaric acid-4-O-glucoside*	0.919
Iin25574	Zmhn002301	p-Coumaric acid-4-O-glucoside*	-0.928
Iin25594	Zmhn002301	p-Coumaric acid-4-O-glucoside*	0.959
Iin25610	Zmhn002301	p-Coumaric acid-4-O-glucoside*	0.987
Iin25678	Zmhn002301	p-Coumaric acid-4-O-glucoside*	0.954
Iin25716	Zmhn002301	p-Coumaric acid-4-O-glucoside*	0.999
Iin25717	Zmhn002301	p-Coumaric acid-4-O-glucoside*	0.993
Iin25740	Zmhn002301	p-Coumaric acid-4-O-glucoside*	-0.999
Iin25753	Zmhn002301	p-Coumaric acid-4-O-glucoside*	0.937
Iin25768	Zmhn002301	p-Coumaric acid-4-O-glucoside*	-1
Iin25774	Zmhn002301	p-Coumaric acid-4-O-glucoside*	1
Iin25779	Zmhn002301	p-Coumaric acid-4-O-glucoside*	-1
Iin25791	Zmhn002301	p-Coumaric acid-4-O-glucoside*	-0.933
Iin25812	Zmhn002301	p-Coumaric acid-4-O-glucoside*	-0.929
Iin25816	Zmhn002301	p-Coumaric acid-4-O-glucoside*	-0.998
Iin25826	Zmhn002301	p-Coumaric acid-4-O-glucoside*	-1
Iin25836	Zmhn002301	p-Coumaric acid-4-O-glucoside*	0.997
Iin25851	Zmhn002301	p-Coumaric acid-4-O-glucoside*	0.954
Iin25852	Zmhn002301	p-Coumaric acid-4-O-glucoside*	-0.954
Iin25865	Zmhn002301	p-Coumaric acid-4-O-glucoside*	-0.976
Iin25878	Zmhn002301	p-Coumaric acid-4-O-glucoside*	0.998
Iin25884	Zmhn002301	p-Coumaric acid-4-O-glucoside*	0.999
Iin25915	Zmhn002301	p-Coumaric acid-4-O-glucoside*	-1
Iin25936	Zmhn002301	p-Coumaric acid-4-O-glucoside*	1
Iin25940	Zmhn002301	p-Coumaric acid-4-O-glucoside*	-0.975
Iin25946	Zmhn002301	p-Coumaric acid-4-O-glucoside*	0.929
Iin25976	Zmhn002301	p-Coumaric acid-4-O-glucoside*	-0.999
Iin25977	Zmhn002301	p-Coumaric acid-4-O-glucoside*	-1
Iin26024	Zmhn002301	p-Coumaric acid-4-O-glucoside*	-0.936
Iin26027	Zmhn002301	p-Coumaric acid-4-O-glucoside*	0.999
Iin26035	Zmhn002301	p-Coumaric acid-4-O-glucoside*	0.926
Iin26038	Zmhn002301	p-Coumaric acid-4-O-glucoside*	-0.986
Iin26042	Zmhn002301	p-Coumaric acid-4-O-glucoside*	-0.92
Iin26053	Zmhn002301	p-Coumaric acid-4-O-glucoside*	-0.998
Iin26093	Zmhn002301	p-Coumaric acid-4-O-glucoside*	-0.983
Iin26101	Zmhn002301	p-Coumaric acid-4-O-glucoside*	0.921
Iin26106	Zmhn002301	p-Coumaric acid-4-O-glucoside*	-0.924
Iin26107	Zmhn002301	p-Coumaric acid-4-O-glucoside*	0.995
Iin26118	Zmhn002301	p-Coumaric acid-4-O-glucoside*	-0.979
Iin26119	Zmhn002301	p-Coumaric acid-4-O-glucoside*	-0.925
Iin26137	Zmhn002301	p-Coumaric acid-4-O-glucoside*	-0.917
Iin26182	Zmhn002301	p-Coumaric acid-4-O-glucoside*	-0.998
Iin26226	Zmhn002301	p-Coumaric acid-4-O-glucoside*	0.999
Iin26314	Zmhn002301	p-Coumaric acid-4-O-glucoside*	-0.985
Iin26338	Zmhn002301	p-Coumaric acid-4-O-glucoside*	-0.974
Iin26369	Zmhn002301	p-Coumaric acid-4-O-glucoside*	1
Iin26389	Zmhn002301	p-Coumaric acid-4-O-glucoside*	0.919
Iin26406	Zmhn002301	p-Coumaric acid-4-O-glucoside*	-0.918
Iin26407	Zmhn002301	p-Coumaric acid-4-O-glucoside*	-0.945
Iin26410	Zmhn002301	p-Coumaric acid-4-O-glucoside*	-1
Iin26427	Zmhn002301	p-Coumaric acid-4-O-glucoside*	-0.938
Iin26464	Zmhn002301	p-Coumaric acid-4-O-glucoside*	-0.936
Iin26493	Zmhn002301	p-Coumaric acid-4-O-glucoside*	-0.968
Iin26513	Zmhn002301	p-Coumaric acid-4-O-glucoside*	-0.926
Iin26525	Zmhn002301	p-Coumaric acid-4-O-glucoside*	0.965
Iin26530	Zmhn002301	p-Coumaric acid-4-O-glucoside*	-0.949
Iin26538	Zmhn002301	p-Coumaric acid-4-O-glucoside*	0.982
Iin26593	Zmhn002301	p-Coumaric acid-4-O-glucoside*	1
Iin26622	Zmhn002301	p-Coumaric acid-4-O-glucoside*	0.976
Iin26634	Zmhn002301	p-Coumaric acid-4-O-glucoside*	0.999
Iin26653	Zmhn002301	p-Coumaric acid-4-O-glucoside*	-0.952
Iin26852	Zmhn002301	p-Coumaric acid-4-O-glucoside*	0.999
Iin26874	Zmhn002301	p-Coumaric acid-4-O-glucoside*	0.92
Iin26879	Zmhn002301	p-Coumaric acid-4-O-glucoside*	0.994
Iin26909	Zmhn002301	p-Coumaric acid-4-O-glucoside*	0.98
Iin26911	Zmhn002301	p-Coumaric acid-4-O-glucoside*	0.999
Iin26912	Zmhn002301	p-Coumaric acid-4-O-glucoside*	0.947
Iin26928	Zmhn002301	p-Coumaric acid-4-O-glucoside*	0.926
Iin26934	Zmhn002301	p-Coumaric acid-4-O-glucoside*	-0.951
Iin26945	Zmhn002301	p-Coumaric acid-4-O-glucoside*	-0.939
Iin26988	Zmhn002301	p-Coumaric acid-4-O-glucoside*	-0.995
Iin26996	Zmhn002301	p-Coumaric acid-4-O-glucoside*	-0.969
Iin27017	Zmhn002301	p-Coumaric acid-4-O-glucoside*	0.997
Iin27030	Zmhn002301	p-Coumaric acid-4-O-glucoside*	-0.926
Iin27072	Zmhn002301	p-Coumaric acid-4-O-glucoside*	-0.978
Iin27080	Zmhn002301	p-Coumaric acid-4-O-glucoside*	-0.931
Iin27105	Zmhn002301	p-Coumaric acid-4-O-glucoside*	0.95
Iin27143	Zmhn002301	p-Coumaric acid-4-O-glucoside*	0.993
Iin27160	Zmhn002301	p-Coumaric acid-4-O-glucoside*	0.958
Iin27283	Zmhn002301	p-Coumaric acid-4-O-glucoside*	0.928
Iin27302	Zmhn002301	p-Coumaric acid-4-O-glucoside*	0.932
Iin27303	Zmhn002301	p-Coumaric acid-4-O-glucoside*	-0.924
Iin27329	Zmhn002301	p-Coumaric acid-4-O-glucoside*	0.997
Iin27333	Zmhn002301	p-Coumaric acid-4-O-glucoside*	0.997
Iin27419	Zmhn002301	p-Coumaric acid-4-O-glucoside*	-0.944
Iin27428	Zmhn002301	p-Coumaric acid-4-O-glucoside*	-0.987
Iin27454	Zmhn002301	p-Coumaric acid-4-O-glucoside*	-0.963
Iin27510	Zmhn002301	p-Coumaric acid-4-O-glucoside*	0.999
Iin27544	Zmhn002301	p-Coumaric acid-4-O-glucoside*	0.946
Iin27632	Zmhn002301	p-Coumaric acid-4-O-glucoside*	0.974
Iin27709	Zmhn002301	p-Coumaric acid-4-O-glucoside*	-0.994
Iin27734	Zmhn002301	p-Coumaric acid-4-O-glucoside*	0.93
Iin27751	Zmhn002301	p-Coumaric acid-4-O-glucoside*	0.974
Iin27768	Zmhn002301	p-Coumaric acid-4-O-glucoside*	-0.962
Iin27814	Zmhn002301	p-Coumaric acid-4-O-glucoside*	1
Iin27916	Zmhn002301	p-Coumaric acid-4-O-glucoside*	-0.946
Iin28021	Zmhn002301	p-Coumaric acid-4-O-glucoside*	0.995
Iin28080	Zmhn002301	p-Coumaric acid-4-O-glucoside*	0.999
Iin28104	Zmhn002301	p-Coumaric acid-4-O-glucoside*	0.974
Iin28120	Zmhn002301	p-Coumaric acid-4-O-glucoside*	-0.957
Iin28153	Zmhn002301	p-Coumaric acid-4-O-glucoside*	-0.997
Iin28176	Zmhn002301	p-Coumaric acid-4-O-glucoside*	0.949
Iin28202	Zmhn002301	p-Coumaric acid-4-O-glucoside*	-1
Iin28215	Zmhn002301	p-Coumaric acid-4-O-glucoside*	0.964
Iin28268	Zmhn002301	p-Coumaric acid-4-O-glucoside*	-0.938
Iin28272	Zmhn002301	p-Coumaric acid-4-O-glucoside*	0.987
Iin28427	Zmhn002301	p-Coumaric acid-4-O-glucoside*	0.93
Iin28494	Zmhn002301	p-Coumaric acid-4-O-glucoside*	0.918
Iin28502	Zmhn002301	p-Coumaric acid-4-O-glucoside*	-1
Iin28520	Zmhn002301	p-Coumaric acid-4-O-glucoside*	0.958
Iin28543	Zmhn002301	p-Coumaric acid-4-O-glucoside*	0.995
Iin28579	Zmhn002301	p-Coumaric acid-4-O-glucoside*	0.966
Iin28581	Zmhn002301	p-Coumaric acid-4-O-glucoside*	0.997
Iin28613	Zmhn002301	p-Coumaric acid-4-O-glucoside*	-0.999
Iin28738	Zmhn002301	p-Coumaric acid-4-O-glucoside*	-0.933
Iin28740	Zmhn002301	p-Coumaric acid-4-O-glucoside*	-0.95
Iin28773	Zmhn002301	p-Coumaric acid-4-O-glucoside*	1
Iin28796	Zmhn002301	p-Coumaric acid-4-O-glucoside*	0.926
Iin28797	Zmhn002301	p-Coumaric acid-4-O-glucoside*	0.953
Iin28810	Zmhn002301	p-Coumaric acid-4-O-glucoside*	0.923
Iin28834	Zmhn002301	p-Coumaric acid-4-O-glucoside*	0.944
Iin28845	Zmhn002301	p-Coumaric acid-4-O-glucoside*	-0.985
Iin28899	Zmhn002301	p-Coumaric acid-4-O-glucoside*	-0.926
Iin28975	Zmhn002301	p-Coumaric acid-4-O-glucoside*	-0.965
Iin28991	Zmhn002301	p-Coumaric acid-4-O-glucoside*	0.976
Iin29002	Zmhn002301	p-Coumaric acid-4-O-glucoside*	0.94
Iin29005	Zmhn002301	p-Coumaric acid-4-O-glucoside*	-0.968
Iin29018	Zmhn002301	p-Coumaric acid-4-O-glucoside*	0.999
Iin29057	Zmhn002301	p-Coumaric acid-4-O-glucoside*	0.937
Iin29068	Zmhn002301	p-Coumaric acid-4-O-glucoside*	0.999
Iin29069	Zmhn002301	p-Coumaric acid-4-O-glucoside*	0.999
Iin29085	Zmhn002301	p-Coumaric acid-4-O-glucoside*	-0.924
Iin29098	Zmhn002301	p-Coumaric acid-4-O-glucoside*	0.988
Iin29121	Zmhn002301	p-Coumaric acid-4-O-glucoside*	-0.999
Iin29126	Zmhn002301	p-Coumaric acid-4-O-glucoside*	0.992
Iin29138	Zmhn002301	p-Coumaric acid-4-O-glucoside*	0.976
Iin29164	Zmhn002301	p-Coumaric acid-4-O-glucoside*	0.999
Iin29166	Zmhn002301	p-Coumaric acid-4-O-glucoside*	0.998
Iin29228	Zmhn002301	p-Coumaric acid-4-O-glucoside*	0.972
Iin29248	Zmhn002301	p-Coumaric acid-4-O-glucoside*	-0.921
Iin29330	Zmhn002301	p-Coumaric acid-4-O-glucoside*	-0.999
Iin29331	Zmhn002301	p-Coumaric acid-4-O-glucoside*	-0.989
Iin29336	Zmhn002301	p-Coumaric acid-4-O-glucoside*	0.949
Iin29353	Zmhn002301	p-Coumaric acid-4-O-glucoside*	-0.997
Iin29392	Zmhn002301	p-Coumaric acid-4-O-glucoside*	0.977
Iin29409	Zmhn002301	p-Coumaric acid-4-O-glucoside*	0.941
Iin29431	Zmhn002301	p-Coumaric acid-4-O-glucoside*	0.973
Iin29436	Zmhn002301	p-Coumaric acid-4-O-glucoside*	-0.985
Iin29440	Zmhn002301	p-Coumaric acid-4-O-glucoside*	-0.968
Iin29528	Zmhn002301	p-Coumaric acid-4-O-glucoside*	-0.982
Iin29539	Zmhn002301	p-Coumaric acid-4-O-glucoside*	-0.994
Iin29572	Zmhn002301	p-Coumaric acid-4-O-glucoside*	-0.928
Iin29584	Zmhn002301	p-Coumaric acid-4-O-glucoside*	0.942
Iin29613	Zmhn002301	p-Coumaric acid-4-O-glucoside*	0.942
Iin29652	Zmhn002301	p-Coumaric acid-4-O-glucoside*	0.97
Iin29655	Zmhn002301	p-Coumaric acid-4-O-glucoside*	0.997
Iin29715	Zmhn002301	p-Coumaric acid-4-O-glucoside*	0.97
Iin29753	Zmhn002301	p-Coumaric acid-4-O-glucoside*	0.997
Iin29754	Zmhn002301	p-Coumaric acid-4-O-glucoside*	0.933
Iin29774	Zmhn002301	p-Coumaric acid-4-O-glucoside*	1
Iin29816	Zmhn002301	p-Coumaric acid-4-O-glucoside*	0.947
Iin29862	Zmhn002301	p-Coumaric acid-4-O-glucoside*	0.921
Iin29863	Zmhn002301	p-Coumaric acid-4-O-glucoside*	0.937
Iin29878	Zmhn002301	p-Coumaric acid-4-O-glucoside*	0.996
Iin29883	Zmhn002301	p-Coumaric acid-4-O-glucoside*	0.971
Iin29932	Zmhn002301	p-Coumaric acid-4-O-glucoside*	-0.957
Iin29934	Zmhn002301	p-Coumaric acid-4-O-glucoside*	-0.936
Iin29936	Zmhn002301	p-Coumaric acid-4-O-glucoside*	-0.998
Iin29945	Zmhn002301	p-Coumaric acid-4-O-glucoside*	-0.973
Iin30001	Zmhn002301	p-Coumaric acid-4-O-glucoside*	-1
Iin30047	Zmhn002301	p-Coumaric acid-4-O-glucoside*	0.921
Iin30094	Zmhn002301	p-Coumaric acid-4-O-glucoside*	0.999
Iin30123	Zmhn002301	p-Coumaric acid-4-O-glucoside*	0.95
Iin30137	Zmhn002301	p-Coumaric acid-4-O-glucoside*	-0.923
Iin30161	Zmhn002301	p-Coumaric acid-4-O-glucoside*	0.998
Iin30177	Zmhn002301	p-Coumaric acid-4-O-glucoside*	0.962
Iin30235	Zmhn002301	p-Coumaric acid-4-O-glucoside*	0.965
Iin30267	Zmhn002301	p-Coumaric acid-4-O-glucoside*	0.97
Iin30312	Zmhn002301	p-Coumaric acid-4-O-glucoside*	-0.94
Iin30313	Zmhn002301	p-Coumaric acid-4-O-glucoside*	-0.99
Iin00002	Lmhn002683	p-Coumaroylcaffeoyltartaric acid	0.96
Iin00003	Lmhn002683	p-Coumaroylcaffeoyltartaric acid	0.945
Iin00006	Lmhn002683	p-Coumaroylcaffeoyltartaric acid	0.947
Iin00007	Lmhn002683	p-Coumaroylcaffeoyltartaric acid	0.959
Iin00136	Lmhn002683	p-Coumaroylcaffeoyltartaric acid	-0.921
Iin00192	Lmhn002683	p-Coumaroylcaffeoyltartaric acid	-0.93
Iin00214	Lmhn002683	p-Coumaroylcaffeoyltartaric acid	-0.982
Iin00261	Lmhn002683	p-Coumaroylcaffeoyltartaric acid	0.918
Iin00306	Lmhn002683	p-Coumaroylcaffeoyltartaric acid	-0.955
Iin00315	Lmhn002683	p-Coumaroylcaffeoyltartaric acid	-0.974
Iin00326	Lmhn002683	p-Coumaroylcaffeoyltartaric acid	1
Iin00333	Lmhn002683	p-Coumaroylcaffeoyltartaric acid	0.926
Iin00356	Lmhn002683	p-Coumaroylcaffeoyltartaric acid	0.98
Iin00430	Lmhn002683	p-Coumaroylcaffeoyltartaric acid	0.987
Iin00502	Lmhn002683	p-Coumaroylcaffeoyltartaric acid	-0.999
Iin00562	Lmhn002683	p-Coumaroylcaffeoyltartaric acid	-0.93
Iin00635	Lmhn002683	p-Coumaroylcaffeoyltartaric acid	-0.988
Iin00679	Lmhn002683	p-Coumaroylcaffeoyltartaric acid	0.941
Iin00822	Lmhn002683	p-Coumaroylcaffeoyltartaric acid	0.924
Iin00836	Lmhn002683	p-Coumaroylcaffeoyltartaric acid	-1
Iin00870	Lmhn002683	p-Coumaroylcaffeoyltartaric acid	-0.93
Iin00916	Lmhn002683	p-Coumaroylcaffeoyltartaric acid	-0.952
Iin00987	Lmhn002683	p-Coumaroylcaffeoyltartaric acid	0.991
Iin01021	Lmhn002683	p-Coumaroylcaffeoyltartaric acid	0.967
Iin01193	Lmhn002683	p-Coumaroylcaffeoyltartaric acid	0.919
Iin01198	Lmhn002683	p-Coumaroylcaffeoyltartaric acid	-0.963
Iin01279	Lmhn002683	p-Coumaroylcaffeoyltartaric acid	-0.951
Iin01300	Lmhn002683	p-Coumaroylcaffeoyltartaric acid	0.988
Iin01358	Lmhn002683	p-Coumaroylcaffeoyltartaric acid	-0.969
Iin01368	Lmhn002683	p-Coumaroylcaffeoyltartaric acid	-0.941
Iin01383	Lmhn002683	p-Coumaroylcaffeoyltartaric acid	0.98
Iin01467	Lmhn002683	p-Coumaroylcaffeoyltartaric acid	0.945
Iin01484	Lmhn002683	p-Coumaroylcaffeoyltartaric acid	-0.949
Iin01551	Lmhn002683	p-Coumaroylcaffeoyltartaric acid	-0.926
Iin01558	Lmhn002683	p-Coumaroylcaffeoyltartaric acid	-0.95
Iin01562	Lmhn002683	p-Coumaroylcaffeoyltartaric acid	-0.973
Iin01601	Lmhn002683	p-Coumaroylcaffeoyltartaric acid	-0.953
Iin01609	Lmhn002683	p-Coumaroylcaffeoyltartaric acid	0.929
Iin01621	Lmhn002683	p-Coumaroylcaffeoyltartaric acid	0.999
Iin01667	Lmhn002683	p-Coumaroylcaffeoyltartaric acid	0.975
Iin01700	Lmhn002683	p-Coumaroylcaffeoyltartaric acid	-0.999
Iin01719	Lmhn002683	p-Coumaroylcaffeoyltartaric acid	0.933
Iin01764	Lmhn002683	p-Coumaroylcaffeoyltartaric acid	0.971
Iin01791	Lmhn002683	p-Coumaroylcaffeoyltartaric acid	-0.938
Iin01800	Lmhn002683	p-Coumaroylcaffeoyltartaric acid	0.922
Iin01856	Lmhn002683	p-Coumaroylcaffeoyltartaric acid	0.996
Iin01870	Lmhn002683	p-Coumaroylcaffeoyltartaric acid	-0.945
Iin01872	Lmhn002683	p-Coumaroylcaffeoyltartaric acid	-0.948
Iin01901	Lmhn002683	p-Coumaroylcaffeoyltartaric acid	-0.947
Iin01962	Lmhn002683	p-Coumaroylcaffeoyltartaric acid	-0.992
Iin02039	Lmhn002683	p-Coumaroylcaffeoyltartaric acid	0.923
Iin02099	Lmhn002683	p-Coumaroylcaffeoyltartaric acid	-0.998
Iin02107	Lmhn002683	p-Coumaroylcaffeoyltartaric acid	-0.966
Iin02142	Lmhn002683	p-Coumaroylcaffeoyltartaric acid	0.929
Iin02175	Lmhn002683	p-Coumaroylcaffeoyltartaric acid	-0.962
Iin02251	Lmhn002683	p-Coumaroylcaffeoyltartaric acid	-0.998
Iin02312	Lmhn002683	p-Coumaroylcaffeoyltartaric acid	0.997
Iin02315	Lmhn002683	p-Coumaroylcaffeoyltartaric acid	-0.932
Iin02328	Lmhn002683	p-Coumaroylcaffeoyltartaric acid	-0.934
Iin02343	Lmhn002683	p-Coumaroylcaffeoyltartaric acid	0.932
Iin02362	Lmhn002683	p-Coumaroylcaffeoyltartaric acid	0.983
Iin02366	Lmhn002683	p-Coumaroylcaffeoyltartaric acid	0.988
Iin02410	Lmhn002683	p-Coumaroylcaffeoyltartaric acid	0.95
Iin02411	Lmhn002683	p-Coumaroylcaffeoyltartaric acid	0.972
Iin02532	Lmhn002683	p-Coumaroylcaffeoyltartaric acid	0.998
Iin02555	Lmhn002683	p-Coumaroylcaffeoyltartaric acid	-0.968
Iin02570	Lmhn002683	p-Coumaroylcaffeoyltartaric acid	0.999
Iin02585	Lmhn002683	p-Coumaroylcaffeoyltartaric acid	-0.955
Iin02626	Lmhn002683	p-Coumaroylcaffeoyltartaric acid	-0.925
Iin02633	Lmhn002683	p-Coumaroylcaffeoyltartaric acid	-0.92
Iin02676	Lmhn002683	p-Coumaroylcaffeoyltartaric acid	-0.978
Iin02837	Lmhn002683	p-Coumaroylcaffeoyltartaric acid	0.958
Iin02844	Lmhn002683	p-Coumaroylcaffeoyltartaric acid	0.933
Iin02875	Lmhn002683	p-Coumaroylcaffeoyltartaric acid	0.983
Iin02885	Lmhn002683	p-Coumaroylcaffeoyltartaric acid	0.998
Iin02916	Lmhn002683	p-Coumaroylcaffeoyltartaric acid	-0.97
Iin02923	Lmhn002683	p-Coumaroylcaffeoyltartaric acid	0.995
Iin03106	Lmhn002683	p-Coumaroylcaffeoyltartaric acid	-0.997
Iin03118	Lmhn002683	p-Coumaroylcaffeoyltartaric acid	0.999
Iin03119	Lmhn002683	p-Coumaroylcaffeoyltartaric acid	0.999
Iin03122	Lmhn002683	p-Coumaroylcaffeoyltartaric acid	-0.94
Iin03126	Lmhn002683	p-Coumaroylcaffeoyltartaric acid	0.979
Iin03195	Lmhn002683	p-Coumaroylcaffeoyltartaric acid	-0.946
Iin03249	Lmhn002683	p-Coumaroylcaffeoyltartaric acid	0.96
Iin03259	Lmhn002683	p-Coumaroylcaffeoyltartaric acid	-0.92
Iin03261	Lmhn002683	p-Coumaroylcaffeoyltartaric acid	0.976
Iin03262	Lmhn002683	p-Coumaroylcaffeoyltartaric acid	0.966
Iin03293	Lmhn002683	p-Coumaroylcaffeoyltartaric acid	0.983
Iin03377	Lmhn002683	p-Coumaroylcaffeoyltartaric acid	0.993
Iin03391	Lmhn002683	p-Coumaroylcaffeoyltartaric acid	0.991
Iin03434	Lmhn002683	p-Coumaroylcaffeoyltartaric acid	-0.982
Iin03473	Lmhn002683	p-Coumaroylcaffeoyltartaric acid	-0.969
Iin03488	Lmhn002683	p-Coumaroylcaffeoyltartaric acid	-0.936
Iin03530	Lmhn002683	p-Coumaroylcaffeoyltartaric acid	-0.993
Iin03532	Lmhn002683	p-Coumaroylcaffeoyltartaric acid	0.999
Iin03703	Lmhn002683	p-Coumaroylcaffeoyltartaric acid	-0.998
Iin03743	Lmhn002683	p-Coumaroylcaffeoyltartaric acid	0.954
Iin03806	Lmhn002683	p-Coumaroylcaffeoyltartaric acid	0.972
Iin03820	Lmhn002683	p-Coumaroylcaffeoyltartaric acid	-0.998
Iin03825	Lmhn002683	p-Coumaroylcaffeoyltartaric acid	0.969
Iin03883	Lmhn002683	p-Coumaroylcaffeoyltartaric acid	0.975
Iin04029	Lmhn002683	p-Coumaroylcaffeoyltartaric acid	0.95
Iin04046	Lmhn002683	p-Coumaroylcaffeoyltartaric acid	-0.931
Iin04076	Lmhn002683	p-Coumaroylcaffeoyltartaric acid	0.963
Iin04110	Lmhn002683	p-Coumaroylcaffeoyltartaric acid	0.941
Iin04172	Lmhn002683	p-Coumaroylcaffeoyltartaric acid	0.919
Iin04208	Lmhn002683	p-Coumaroylcaffeoyltartaric acid	-0.997
Iin04310	Lmhn002683	p-Coumaroylcaffeoyltartaric acid	-1
Iin04335	Lmhn002683	p-Coumaroylcaffeoyltartaric acid	0.918
Iin04339	Lmhn002683	p-Coumaroylcaffeoyltartaric acid	-0.948
Iin04372	Lmhn002683	p-Coumaroylcaffeoyltartaric acid	-0.992
Iin04575	Lmhn002683	p-Coumaroylcaffeoyltartaric acid	-0.982
Iin04639	Lmhn002683	p-Coumaroylcaffeoyltartaric acid	-0.998
Iin04656	Lmhn002683	p-Coumaroylcaffeoyltartaric acid	-0.953
Iin04667	Lmhn002683	p-Coumaroylcaffeoyltartaric acid	0.978
Iin04705	Lmhn002683	p-Coumaroylcaffeoyltartaric acid	-0.927
Iin04931	Lmhn002683	p-Coumaroylcaffeoyltartaric acid	-0.953
Iin05003	Lmhn002683	p-Coumaroylcaffeoyltartaric acid	0.954
Iin05027	Lmhn002683	p-Coumaroylcaffeoyltartaric acid	0.939
Iin05088	Lmhn002683	p-Coumaroylcaffeoyltartaric acid	-0.944
Iin05090	Lmhn002683	p-Coumaroylcaffeoyltartaric acid	0.964
Iin05101	Lmhn002683	p-Coumaroylcaffeoyltartaric acid	0.933
Iin05126	Lmhn002683	p-Coumaroylcaffeoyltartaric acid	0.941
Iin05189	Lmhn002683	p-Coumaroylcaffeoyltartaric acid	0.917
Iin05196	Lmhn002683	p-Coumaroylcaffeoyltartaric acid	0.958
Iin05229	Lmhn002683	p-Coumaroylcaffeoyltartaric acid	0.964
Iin05291	Lmhn002683	p-Coumaroylcaffeoyltartaric acid	-1
Iin05314	Lmhn002683	p-Coumaroylcaffeoyltartaric acid	-0.95
Iin05315	Lmhn002683	p-Coumaroylcaffeoyltartaric acid	-0.952
Iin05344	Lmhn002683	p-Coumaroylcaffeoyltartaric acid	0.996
Iin05372	Lmhn002683	p-Coumaroylcaffeoyltartaric acid	0.941
Iin05413	Lmhn002683	p-Coumaroylcaffeoyltartaric acid	-0.998
Iin05414	Lmhn002683	p-Coumaroylcaffeoyltartaric acid	0.951
Iin05450	Lmhn002683	p-Coumaroylcaffeoyltartaric acid	0.932
Iin05500	Lmhn002683	p-Coumaroylcaffeoyltartaric acid	-0.956
Iin05508	Lmhn002683	p-Coumaroylcaffeoyltartaric acid	-0.928
Iin05589	Lmhn002683	p-Coumaroylcaffeoyltartaric acid	0.948
Iin05599	Lmhn002683	p-Coumaroylcaffeoyltartaric acid	0.919
Iin05652	Lmhn002683	p-Coumaroylcaffeoyltartaric acid	-0.984
Iin05678	Lmhn002683	p-Coumaroylcaffeoyltartaric acid	-0.948
Iin05688	Lmhn002683	p-Coumaroylcaffeoyltartaric acid	0.97
Iin05753	Lmhn002683	p-Coumaroylcaffeoyltartaric acid	0.972
Iin05814	Lmhn002683	p-Coumaroylcaffeoyltartaric acid	-0.996
Iin05822	Lmhn002683	p-Coumaroylcaffeoyltartaric acid	0.932
Iin05827	Lmhn002683	p-Coumaroylcaffeoyltartaric acid	-0.942
Iin05836	Lmhn002683	p-Coumaroylcaffeoyltartaric acid	0.929
Iin05908	Lmhn002683	p-Coumaroylcaffeoyltartaric acid	0.969
Iin05912	Lmhn002683	p-Coumaroylcaffeoyltartaric acid	0.936
Iin05914	Lmhn002683	p-Coumaroylcaffeoyltartaric acid	-0.924
Iin05915	Lmhn002683	p-Coumaroylcaffeoyltartaric acid	-0.944
Iin05993	Lmhn002683	p-Coumaroylcaffeoyltartaric acid	-0.955
Iin06038	Lmhn002683	p-Coumaroylcaffeoyltartaric acid	0.942
Iin06047	Lmhn002683	p-Coumaroylcaffeoyltartaric acid	-0.979
Iin06135	Lmhn002683	p-Coumaroylcaffeoyltartaric acid	0.947
Iin06136	Lmhn002683	p-Coumaroylcaffeoyltartaric acid	0.985
Iin06157	Lmhn002683	p-Coumaroylcaffeoyltartaric acid	-0.984
Iin06209	Lmhn002683	p-Coumaroylcaffeoyltartaric acid	0.919
Iin06266	Lmhn002683	p-Coumaroylcaffeoyltartaric acid	0.999
Iin06268	Lmhn002683	p-Coumaroylcaffeoyltartaric acid	-0.995
Iin06272	Lmhn002683	p-Coumaroylcaffeoyltartaric acid	-0.97
Iin06275	Lmhn002683	p-Coumaroylcaffeoyltartaric acid	-0.962
Iin06332	Lmhn002683	p-Coumaroylcaffeoyltartaric acid	0.998
Iin06337	Lmhn002683	p-Coumaroylcaffeoyltartaric acid	0.964
Iin06375	Lmhn002683	p-Coumaroylcaffeoyltartaric acid	-0.999
Iin06380	Lmhn002683	p-Coumaroylcaffeoyltartaric acid	-0.994
Iin06381	Lmhn002683	p-Coumaroylcaffeoyltartaric acid	0.952
Iin06403	Lmhn002683	p-Coumaroylcaffeoyltartaric acid	0.947
Iin06470	Lmhn002683	p-Coumaroylcaffeoyltartaric acid	-0.998
Iin06491	Lmhn002683	p-Coumaroylcaffeoyltartaric acid	-0.932
Iin06570	Lmhn002683	p-Coumaroylcaffeoyltartaric acid	0.95
Iin06614	Lmhn002683	p-Coumaroylcaffeoyltartaric acid	0.958
Iin06630	Lmhn002683	p-Coumaroylcaffeoyltartaric acid	-0.998
Iin06652	Lmhn002683	p-Coumaroylcaffeoyltartaric acid	0.996
Iin06703	Lmhn002683	p-Coumaroylcaffeoyltartaric acid	0.934
Iin06759	Lmhn002683	p-Coumaroylcaffeoyltartaric acid	0.963
Iin06874	Lmhn002683	p-Coumaroylcaffeoyltartaric acid	0.925
Iin06884	Lmhn002683	p-Coumaroylcaffeoyltartaric acid	0.984
Iin06885	Lmhn002683	p-Coumaroylcaffeoyltartaric acid	0.969
Iin06896	Lmhn002683	p-Coumaroylcaffeoyltartaric acid	-0.997
Iin06931	Lmhn002683	p-Coumaroylcaffeoyltartaric acid	-1
Iin06969	Lmhn002683	p-Coumaroylcaffeoyltartaric acid	0.946
Iin06990	Lmhn002683	p-Coumaroylcaffeoyltartaric acid	-0.997
Iin07049	Lmhn002683	p-Coumaroylcaffeoyltartaric acid	0.983
Iin07094	Lmhn002683	p-Coumaroylcaffeoyltartaric acid	0.972
Iin07099	Lmhn002683	p-Coumaroylcaffeoyltartaric acid	0.964
Iin07150	Lmhn002683	p-Coumaroylcaffeoyltartaric acid	-0.96
Iin07195	Lmhn002683	p-Coumaroylcaffeoyltartaric acid	-0.947
Iin07196	Lmhn002683	p-Coumaroylcaffeoyltartaric acid	-1
Iin07199	Lmhn002683	p-Coumaroylcaffeoyltartaric acid	-0.988
Iin07202	Lmhn002683	p-Coumaroylcaffeoyltartaric acid	-0.985
Iin07203	Lmhn002683	p-Coumaroylcaffeoyltartaric acid	-0.978
Iin07358	Lmhn002683	p-Coumaroylcaffeoyltartaric acid	0.949
Iin07504	Lmhn002683	p-Coumaroylcaffeoyltartaric acid	-0.932
Iin07528	Lmhn002683	p-Coumaroylcaffeoyltartaric acid	0.998
Iin07556	Lmhn002683	p-Coumaroylcaffeoyltartaric acid	-0.92
Iin07564	Lmhn002683	p-Coumaroylcaffeoyltartaric acid	0.997
Iin07578	Lmhn002683	p-Coumaroylcaffeoyltartaric acid	-0.948
Iin07593	Lmhn002683	p-Coumaroylcaffeoyltartaric acid	-0.948
Iin07610	Lmhn002683	p-Coumaroylcaffeoyltartaric acid	0.934
Iin07672	Lmhn002683	p-Coumaroylcaffeoyltartaric acid	-0.945
Iin07674	Lmhn002683	p-Coumaroylcaffeoyltartaric acid	-0.97
Iin07685	Lmhn002683	p-Coumaroylcaffeoyltartaric acid	-0.974
Iin07698	Lmhn002683	p-Coumaroylcaffeoyltartaric acid	0.931
Iin07743	Lmhn002683	p-Coumaroylcaffeoyltartaric acid	-0.998
Iin07744	Lmhn002683	p-Coumaroylcaffeoyltartaric acid	-0.999
Iin07745	Lmhn002683	p-Coumaroylcaffeoyltartaric acid	-0.997
Iin07786	Lmhn002683	p-Coumaroylcaffeoyltartaric acid	-0.984
Iin07847	Lmhn002683	p-Coumaroylcaffeoyltartaric acid	0.964
Iin07859	Lmhn002683	p-Coumaroylcaffeoyltartaric acid	-0.994
Iin07937	Lmhn002683	p-Coumaroylcaffeoyltartaric acid	-0.975
Iin07981	Lmhn002683	p-Coumaroylcaffeoyltartaric acid	-0.953
Iin08060	Lmhn002683	p-Coumaroylcaffeoyltartaric acid	-0.955
Iin08110	Lmhn002683	p-Coumaroylcaffeoyltartaric acid	0.953
Iin08119	Lmhn002683	p-Coumaroylcaffeoyltartaric acid	-0.999
Iin08212	Lmhn002683	p-Coumaroylcaffeoyltartaric acid	-0.974
Iin08260	Lmhn002683	p-Coumaroylcaffeoyltartaric acid	0.932
Iin08265	Lmhn002683	p-Coumaroylcaffeoyltartaric acid	-0.956
Iin08367	Lmhn002683	p-Coumaroylcaffeoyltartaric acid	0.92
Iin08377	Lmhn002683	p-Coumaroylcaffeoyltartaric acid	0.999
Iin08501	Lmhn002683	p-Coumaroylcaffeoyltartaric acid	-0.933
Iin08505	Lmhn002683	p-Coumaroylcaffeoyltartaric acid	0.945
Iin08526	Lmhn002683	p-Coumaroylcaffeoyltartaric acid	0.921
Iin08583	Lmhn002683	p-Coumaroylcaffeoyltartaric acid	0.967
Iin08658	Lmhn002683	p-Coumaroylcaffeoyltartaric acid	0.928
Iin08735	Lmhn002683	p-Coumaroylcaffeoyltartaric acid	-0.979
Iin08789	Lmhn002683	p-Coumaroylcaffeoyltartaric acid	-0.937
Iin08790	Lmhn002683	p-Coumaroylcaffeoyltartaric acid	-0.923
Iin08846	Lmhn002683	p-Coumaroylcaffeoyltartaric acid	-0.971
Iin08913	Lmhn002683	p-Coumaroylcaffeoyltartaric acid	0.951
Iin09210	Lmhn002683	p-Coumaroylcaffeoyltartaric acid	0.932
Iin09315	Lmhn002683	p-Coumaroylcaffeoyltartaric acid	-0.947
Iin09329	Lmhn002683	p-Coumaroylcaffeoyltartaric acid	0.954
Iin09331	Lmhn002683	p-Coumaroylcaffeoyltartaric acid	-0.944
Iin09473	Lmhn002683	p-Coumaroylcaffeoyltartaric acid	-0.998
Iin09637	Lmhn002683	p-Coumaroylcaffeoyltartaric acid	0.958
Iin09690	Lmhn002683	p-Coumaroylcaffeoyltartaric acid	0.957
Iin09703	Lmhn002683	p-Coumaroylcaffeoyltartaric acid	0.962
Iin09726	Lmhn002683	p-Coumaroylcaffeoyltartaric acid	-0.989
Iin09736	Lmhn002683	p-Coumaroylcaffeoyltartaric acid	-0.978
Iin09739	Lmhn002683	p-Coumaroylcaffeoyltartaric acid	-0.992
Iin09836	Lmhn002683	p-Coumaroylcaffeoyltartaric acid	-0.926
Iin09896	Lmhn002683	p-Coumaroylcaffeoyltartaric acid	0.922
Iin09913	Lmhn002683	p-Coumaroylcaffeoyltartaric acid	0.979
Iin09943	Lmhn002683	p-Coumaroylcaffeoyltartaric acid	-0.925
Iin09980	Lmhn002683	p-Coumaroylcaffeoyltartaric acid	-1
Iin10004	Lmhn002683	p-Coumaroylcaffeoyltartaric acid	-0.954
Iin10009	Lmhn002683	p-Coumaroylcaffeoyltartaric acid	-0.96
Iin10029	Lmhn002683	p-Coumaroylcaffeoyltartaric acid	0.934
Iin10069	Lmhn002683	p-Coumaroylcaffeoyltartaric acid	-0.955
Iin10084	Lmhn002683	p-Coumaroylcaffeoyltartaric acid	-0.994
Iin10122	Lmhn002683	p-Coumaroylcaffeoyltartaric acid	-0.926
Iin10130	Lmhn002683	p-Coumaroylcaffeoyltartaric acid	-0.934
Iin10167	Lmhn002683	p-Coumaroylcaffeoyltartaric acid	0.929
Iin10178	Lmhn002683	p-Coumaroylcaffeoyltartaric acid	-0.93
Iin10186	Lmhn002683	p-Coumaroylcaffeoyltartaric acid	-0.953
Iin10253	Lmhn002683	p-Coumaroylcaffeoyltartaric acid	-0.944
Iin10265	Lmhn002683	p-Coumaroylcaffeoyltartaric acid	0.985
Iin10331	Lmhn002683	p-Coumaroylcaffeoyltartaric acid	0.957
Iin10339	Lmhn002683	p-Coumaroylcaffeoyltartaric acid	0.92
Iin10347	Lmhn002683	p-Coumaroylcaffeoyltartaric acid	0.935
Iin10356	Lmhn002683	p-Coumaroylcaffeoyltartaric acid	0.979
Iin10370	Lmhn002683	p-Coumaroylcaffeoyltartaric acid	-0.997
Iin10381	Lmhn002683	p-Coumaroylcaffeoyltartaric acid	0.935
Iin10426	Lmhn002683	p-Coumaroylcaffeoyltartaric acid	0.97
Iin10437	Lmhn002683	p-Coumaroylcaffeoyltartaric acid	-0.971
Iin10442	Lmhn002683	p-Coumaroylcaffeoyltartaric acid	-0.989
Iin10456	Lmhn002683	p-Coumaroylcaffeoyltartaric acid	-0.973
Iin10516	Lmhn002683	p-Coumaroylcaffeoyltartaric acid	-1
Iin10579	Lmhn002683	p-Coumaroylcaffeoyltartaric acid	0.971
Iin10698	Lmhn002683	p-Coumaroylcaffeoyltartaric acid	0.948
Iin10708	Lmhn002683	p-Coumaroylcaffeoyltartaric acid	0.937
Iin10710	Lmhn002683	p-Coumaroylcaffeoyltartaric acid	-0.919
Iin10769	Lmhn002683	p-Coumaroylcaffeoyltartaric acid	0.922
Iin10775	Lmhn002683	p-Coumaroylcaffeoyltartaric acid	1
Iin10806	Lmhn002683	p-Coumaroylcaffeoyltartaric acid	0.924
Iin10828	Lmhn002683	p-Coumaroylcaffeoyltartaric acid	-0.973
Iin10829	Lmhn002683	p-Coumaroylcaffeoyltartaric acid	-0.976
Iin10897	Lmhn002683	p-Coumaroylcaffeoyltartaric acid	-0.995
Iin10951	Lmhn002683	p-Coumaroylcaffeoyltartaric acid	-0.928
Iin10974	Lmhn002683	p-Coumaroylcaffeoyltartaric acid	-0.98
Iin10992	Lmhn002683	p-Coumaroylcaffeoyltartaric acid	0.966
Iin11022	Lmhn002683	p-Coumaroylcaffeoyltartaric acid	-1
Iin11047	Lmhn002683	p-Coumaroylcaffeoyltartaric acid	0.941
Iin11060	Lmhn002683	p-Coumaroylcaffeoyltartaric acid	0.999
Iin11061	Lmhn002683	p-Coumaroylcaffeoyltartaric acid	0.985
Iin11067	Lmhn002683	p-Coumaroylcaffeoyltartaric acid	0.925
Iin11161	Lmhn002683	p-Coumaroylcaffeoyltartaric acid	0.918
Iin11181	Lmhn002683	p-Coumaroylcaffeoyltartaric acid	0.993
Iin11247	Lmhn002683	p-Coumaroylcaffeoyltartaric acid	-0.923
Iin11305	Lmhn002683	p-Coumaroylcaffeoyltartaric acid	-0.993
Iin11308	Lmhn002683	p-Coumaroylcaffeoyltartaric acid	-0.922
Iin11316	Lmhn002683	p-Coumaroylcaffeoyltartaric acid	-0.93
Iin11347	Lmhn002683	p-Coumaroylcaffeoyltartaric acid	-0.998
Iin11418	Lmhn002683	p-Coumaroylcaffeoyltartaric acid	-1
Iin11466	Lmhn002683	p-Coumaroylcaffeoyltartaric acid	0.927
Iin11467	Lmhn002683	p-Coumaroylcaffeoyltartaric acid	0.945
Iin11469	Lmhn002683	p-Coumaroylcaffeoyltartaric acid	0.999
Iin11472	Lmhn002683	p-Coumaroylcaffeoyltartaric acid	0.999
Iin11473	Lmhn002683	p-Coumaroylcaffeoyltartaric acid	0.959
Iin11491	Lmhn002683	p-Coumaroylcaffeoyltartaric acid	0.942
Iin11495	Lmhn002683	p-Coumaroylcaffeoyltartaric acid	-0.931
Iin11496	Lmhn002683	p-Coumaroylcaffeoyltartaric acid	-0.996
Iin11523	Lmhn002683	p-Coumaroylcaffeoyltartaric acid	0.985
Iin11590	Lmhn002683	p-Coumaroylcaffeoyltartaric acid	0.99
Iin11591	Lmhn002683	p-Coumaroylcaffeoyltartaric acid	0.943
Iin11594	Lmhn002683	p-Coumaroylcaffeoyltartaric acid	0.999
Iin11595	Lmhn002683	p-Coumaroylcaffeoyltartaric acid	0.987
Iin11609	Lmhn002683	p-Coumaroylcaffeoyltartaric acid	-1
Iin11657	Lmhn002683	p-Coumaroylcaffeoyltartaric acid	0.983
Iin11689	Lmhn002683	p-Coumaroylcaffeoyltartaric acid	-0.953
Iin11710	Lmhn002683	p-Coumaroylcaffeoyltartaric acid	0.978
Iin11714	Lmhn002683	p-Coumaroylcaffeoyltartaric acid	0.956
Iin11749	Lmhn002683	p-Coumaroylcaffeoyltartaric acid	-0.993
Iin11766	Lmhn002683	p-Coumaroylcaffeoyltartaric acid	-0.932
Iin11795	Lmhn002683	p-Coumaroylcaffeoyltartaric acid	0.962
Iin11831	Lmhn002683	p-Coumaroylcaffeoyltartaric acid	-0.958
Iin11843	Lmhn002683	p-Coumaroylcaffeoyltartaric acid	-0.922
Iin11860	Lmhn002683	p-Coumaroylcaffeoyltartaric acid	0.939
Iin11874	Lmhn002683	p-Coumaroylcaffeoyltartaric acid	-0.999
Iin11875	Lmhn002683	p-Coumaroylcaffeoyltartaric acid	0.954
[truncated: 7,875 more rows]
