# Supplementary material for: Integrative analyses of targeted metabolome and transcriptome of Isatidis Radix autotetraploids highlighted key polyploidization-responsive regulators
Source: BMC Genomics. 2021 Sep 17;22:670. doi: 10.1186/s12864-021-07980-w (PMC8449450; doi:10.1186/s12864-021-07980-w)
Supplement: Supplementary file 6 — Additional file 6: Table S6. Correlation analysis of transcriptional factors and metabolites in Isatidis Radix. [file 12864_2021_7980_MOESM6_ESM.xlsx]

## Sheet: Sheet1
Table S6. Correlation analysis of transcriptional factors and metabolites in Isatidis Radix.
TF-name	Gene ID	log2FC-TF	TF-Annotation	PCC	metabolite	Index (metabolome DB)	log2FC-metabolite
HsfB2b	Iin07593	1.135	Heat stress transcription factor B-2b	0.96	Isoquinoline	pmb0785	1.55036
NF-YC-1	Iin08913	-1.957	Chromatin accessibility complex protein 1	-0.934	Isoquinoline	pmb0785	1.55036
bHLH44	Iin09913	-6.914	Transcription factor BEE 1	-0.959	Isoquinoline	pmb0785	1.55036
ASIL2	Iin14214	1.181	Trihelix transcription factor ASIL1	0.935	Isoquinoline	pmb0785	1.55036
bHLH129	Iin17039	1.438	Transcription factor bHLH129	0.994	Isoquinoline	pmb0785	1.55036
bHLH63	Iin23473	1.144	Transcription factor bHLH63	0.921	Isoquinoline	pmb0785	1.55036
ERF70	Iin24996	-1.496	Ethylene-responsive transcription factor ERF070	-0.932	Isoquinoline	pmb0785	1.55036
HsfB2b	Iin07593	1.135	Heat stress transcription factor B-2b	-0.949	4-Aminobenzoic acid	mws1336	-12.1025
NF-YC-1	Iin08913	-1.957	Chromatin accessibility complex protein 1	0.949	4-Aminobenzoic acid	mws1336	-12.1025
bHLH44	Iin09913	-6.914	Transcription factor BEE 1	0.976	4-Aminobenzoic acid	mws1336	-12.1025
ASIL2	Iin14214	1.181	Trihelix transcription factor ASIL1	-0.929	4-Aminobenzoic acid	mws1336	-12.1025
bHLH129	Iin17039	1.438	Transcription factor bHLH129	-0.987	4-Aminobenzoic acid	mws1336	-12.1025
bHLH63	Iin23473	1.144	Transcription factor bHLH63	-0.925	4-Aminobenzoic acid	mws1336	-12.1025
ERF70	Iin24996	-1.496	Ethylene-responsive transcription factor ERF070	0.937	4-Aminobenzoic acid	mws1336	-12.1025
HsfB2b	Iin07593	1.135	Heat stress transcription factor B-2b	0.947	Trigonelline	pme2268	3.5211
NF-YC-1	Iin08913	-1.957	Chromatin accessibility complex protein 1	-0.928	Trigonelline	pme2268	3.5211
bHLH44	Iin09913	-6.914	Transcription factor BEE 1	-0.967	Trigonelline	pme2268	3.5211
ASIL2	Iin14214	1.181	Trihelix transcription factor ASIL1	0.921	Trigonelline	pme2268	3.5211
bHLH129	Iin17039	1.438	Transcription factor bHLH129	0.988	Trigonelline	pme2268	3.5211
ERF70	Iin24996	-1.496	Ethylene-responsive transcription factor ERF070	-0.932	Trigonelline	pme2268	3.5211
HsfB2b	Iin07593	1.135	Heat stress transcription factor B-2b	-0.942	2,5-Dihydroxybenzaldehyde	Lmbn001981	-2.59219
NF-YC-1	Iin08913	-1.957	Chromatin accessibility complex protein 1	0.952	2,5-Dihydroxybenzaldehyde	Lmbn001981	-2.59219
bHLH44	Iin09913	-6.914	Transcription factor BEE 1	0.978	2,5-Dihydroxybenzaldehyde	Lmbn001981	-2.59219
ASIL2	Iin14214	1.181	Trihelix transcription factor ASIL1	-0.93	2,5-Dihydroxybenzaldehyde	Lmbn001981	-2.59219
bHLH129	Iin17039	1.438	Transcription factor bHLH129	-0.982	2,5-Dihydroxybenzaldehyde	Lmbn001981	-2.59219
bHLH63	Iin23473	1.144	Transcription factor bHLH63	-0.932	2,5-Dihydroxybenzaldehyde	Lmbn001981	-2.59219
ERF70	Iin24996	-1.496	Ethylene-responsive transcription factor ERF070	0.935	2,5-Dihydroxybenzaldehyde	Lmbn001981	-2.59219
HsfB2b	Iin07593	1.135	Heat stress transcription factor B-2b	-0.954	Protocatechuic aldehyde	Hmgn001653	-2.56973
NF-YC-1	Iin08913	-1.957	Chromatin accessibility complex protein 1	0.947	Protocatechuic aldehyde	Hmgn001653	-2.56973
bHLH44	Iin09913	-6.914	Transcription factor BEE 1	0.967	Protocatechuic aldehyde	Hmgn001653	-2.56973
ASIL2	Iin14214	1.181	Trihelix transcription factor ASIL1	-0.941	Protocatechuic aldehyde	Hmgn001653	-2.56973
bHLH129	Iin17039	1.438	Transcription factor bHLH129	-0.99	Protocatechuic aldehyde	Hmgn001653	-2.56973
bHLH63	Iin23473	1.144	Transcription factor bHLH63	-0.935	Protocatechuic aldehyde	Hmgn001653	-2.56973
ERF70	Iin24996	-1.496	Ethylene-responsive transcription factor ERF070	0.935	Protocatechuic aldehyde	Hmgn001653	-2.56973
HsfB2b	Iin07593	1.135	Heat stress transcription factor B-2b	0.958	4-Hydroxyquinoline	MA10074217	1.60951
NF-YC-1	Iin08913	-1.957	Chromatin accessibility complex protein 1	-0.956	4-Hydroxyquinoline	MA10074217	1.60951
bHLH44	Iin09913	-6.914	Transcription factor BEE 1	-0.971	4-Hydroxyquinoline	MA10074217	1.60951
ASIL2	Iin14214	1.181	Trihelix transcription factor ASIL1	0.933	4-Hydroxyquinoline	MA10074217	1.60951
bHLH129	Iin17039	1.438	Transcription factor bHLH129	0.986	4-Hydroxyquinoline	MA10074217	1.60951
bHLH63	Iin23473	1.144	Transcription factor bHLH63	0.938	4-Hydroxyquinoline	MA10074217	1.60951
ERF70	Iin24996	-1.496	Ethylene-responsive transcription factor ERF070	-0.925	4-Hydroxyquinoline	MA10074217	1.60951
bHLH129	Iin17039	1.438	Transcription factor bHLH129	-0.939	4-Aminosalicylic acid	ML10177402	-1.70407
ERF70	Iin24996	-1.496	Ethylene-responsive transcription factor ERF070	0.965	4-Aminosalicylic acid	ML10177402	-1.70407
NF-YC-1	Iin08913	-1.957	Chromatin accessibility complex protein 1	0.959	Tryptamine	mws0005	-2.79066
bHLH44	Iin09913	-6.914	Transcription factor BEE 1	0.939	Tryptamine	mws0005	-2.79066
HsfA1a	Iin10321	-2.188	Heat stress transcription factor A-1a	0.963	Tryptamine	mws0005	-2.79066
ASIL2	Iin14214	1.181	Trihelix transcription factor ASIL1	-0.945	Tryptamine	mws0005	-2.79066
bHLH129	Iin17039	1.438	Transcription factor bHLH129	-0.943	Tryptamine	mws0005	-2.79066
ASR3	Iin23152	-2.049	-	0.937	Tryptamine	mws0005	-2.79066
bHLH63	Iin23473	1.144	Transcription factor bHLH63	-0.975	Tryptamine	mws0005	-2.79066
HsfB2b	Iin07593	1.135	Heat stress transcription factor B-2b	0.943	2,4-Dihydroxyquinoline	NK10246260	1.6787
NF-YC-1	Iin08913	-1.957	Chromatin accessibility complex protein 1	-0.949	2,4-Dihydroxyquinoline	NK10246260	1.6787
bHLH44	Iin09913	-6.914	Transcription factor BEE 1	-0.97	2,4-Dihydroxyquinoline	NK10246260	1.6787
ASIL2	Iin14214	1.181	Trihelix transcription factor ASIL1	0.947	2,4-Dihydroxyquinoline	NK10246260	1.6787
bHLH129	Iin17039	1.438	Transcription factor bHLH129	0.989	2,4-Dihydroxyquinoline	NK10246260	1.6787
bHLH63	Iin23473	1.144	Transcription factor bHLH63	0.935	2,4-Dihydroxyquinoline	NK10246260	1.6787
ERF70	Iin24996	-1.496	Ethylene-responsive transcription factor ERF070	-0.952	2,4-Dihydroxyquinoline	NK10246260	1.6787
NF-YC-1	Iin08913	-1.957	Chromatin accessibility complex protein 1	0.932	p-Coumaric acid	pme1439	-1.68513
bHLH44	Iin09913	-6.914	Transcription factor BEE 1	0.96	p-Coumaric acid	pme1439	-1.68513
ASIL2	Iin14214	1.181	Trihelix transcription factor ASIL1	-0.94	p-Coumaric acid	pme1439	-1.68513
bHLH129	Iin17039	1.438	Transcription factor bHLH129	-0.968	p-Coumaric acid	pme1439	-1.68513
bHLH63	Iin23473	1.144	Transcription factor bHLH63	-0.937	p-Coumaric acid	pme1439	-1.68513
ERF70	Iin24996	-1.496	Ethylene-responsive transcription factor ERF070	0.928	p-Coumaric acid	pme1439	-1.68513
HsfB2b	Iin07593	1.135	Heat stress transcription factor B-2b	0.948	Gallacetophenone	Hmbp001276	2.16043
NF-YC-1	Iin08913	-1.957	Chromatin accessibility complex protein 1	-0.964	Gallacetophenone	Hmbp001276	2.16043
bHLH44	Iin09913	-6.914	Transcription factor BEE 1	-0.957	Gallacetophenone	Hmbp001276	2.16043
ASIL2	Iin14214	1.181	Trihelix transcription factor ASIL1	0.932	Gallacetophenone	Hmbp001276	2.16043
bHLH129	Iin17039	1.438	Transcription factor bHLH129	0.97	Gallacetophenone	Hmbp001276	2.16043
bHLH63	Iin23473	1.144	Transcription factor bHLH63	0.938	Gallacetophenone	Hmbp001276	2.16043
ERF70	Iin24996	-1.496	Ethylene-responsive transcription factor ERF070	-0.933	Gallacetophenone	Hmbp001276	2.16043
bHLH44	Iin09913	-6.914	Transcription factor BEE 1	-0.975	L-Ascorbic acid	Hmfn00531	1.48749
bHLH129	Iin17039	1.438	Transcription factor bHLH129	0.972	L-Ascorbic acid	Hmfn00531	1.48749
ERF70	Iin24996	-1.496	Ethylene-responsive transcription factor ERF070	-0.946	L-Ascorbic acid	Hmfn00531	1.48749
HsfB2b	Iin07593	1.135	Heat stress transcription factor B-2b	-0.942	Caffeic acid	mws2212	-15.5078
NF-YC-1	Iin08913	-1.957	Chromatin accessibility complex protein 1	0.946	Caffeic acid	mws2212	-15.5078
bHLH44	Iin09913	-6.914	Transcription factor BEE 1	0.98	Caffeic acid	mws2212	-15.5078
ASIL2	Iin14214	1.181	Trihelix transcription factor ASIL1	-0.923	Caffeic acid	mws2212	-15.5078
bHLH129	Iin17039	1.438	Transcription factor bHLH129	-0.984	Caffeic acid	mws2212	-15.5078
bHLH63	Iin23473	1.144	Transcription factor bHLH63	-0.918	Caffeic acid	mws2212	-15.5078
ERF70	Iin24996	-1.496	Ethylene-responsive transcription factor ERF070	0.941	Caffeic acid	mws2212	-15.5078
WRKY19	Iin00005	-3.93	DNA topoisomerase 3-alpha	0.92	Dihydrocaffeic acid	Lmlp001436	-1.84502
HsfB2b	Iin07593	1.135	Heat stress transcription factor B-2b	-0.944	Dihydrocaffeic acid	Lmlp001436	-1.84502
bHLH44	Iin09913	-6.914	Transcription factor BEE 1	0.938	Dihydrocaffeic acid	Lmlp001436	-1.84502
bHLH129	Iin17039	1.438	Transcription factor bHLH129	-0.96	Dihydrocaffeic acid	Lmlp001436	-1.84502
HsfB2b	Iin07593	1.135	Heat stress transcription factor B-2b	-0.931	Dimethyl Phthalate	Xmgn006542	-5.54467
NF-YC-1	Iin08913	-1.957	Chromatin accessibility complex protein 1	0.932	Dimethyl Phthalate	Xmgn006542	-5.54467
bHLH44	Iin09913	-6.914	Transcription factor BEE 1	0.986	Dimethyl Phthalate	Xmgn006542	-5.54467
bHLH129	Iin17039	1.438	Transcription factor bHLH129	-0.972	Dimethyl Phthalate	Xmgn006542	-5.54467
ERF70	Iin24996	-1.496	Ethylene-responsive transcription factor ERF070	0.934	Dimethyl Phthalate	Xmgn006542	-5.54467
HsfB2b	Iin07593	1.135	Heat stress transcription factor B-2b	-0.947	3-[(1-Carboxyvinyl)oxy]benzoic acid	MA10107783	-15.0976
NF-YC-1	Iin08913	-1.957	Chromatin accessibility complex protein 1	0.948	3-[(1-Carboxyvinyl)oxy]benzoic acid	MA10107783	-15.0976
bHLH44	Iin09913	-6.914	Transcription factor BEE 1	0.977	3-[(1-Carboxyvinyl)oxy]benzoic acid	MA10107783	-15.0976
ASIL2	Iin14214	1.181	Trihelix transcription factor ASIL1	-0.927	3-[(1-Carboxyvinyl)oxy]benzoic acid	MA10107783	-15.0976
bHLH129	Iin17039	1.438	Transcription factor bHLH129	-0.986	3-[(1-Carboxyvinyl)oxy]benzoic acid	MA10107783	-15.0976
bHLH63	Iin23473	1.144	Transcription factor bHLH63	-0.923	3-[(1-Carboxyvinyl)oxy]benzoic acid	MA10107783	-15.0976
ERF70	Iin24996	-1.496	Ethylene-responsive transcription factor ERF070	0.938	3-[(1-Carboxyvinyl)oxy]benzoic acid	MA10107783	-15.0976
HsfB2b	Iin07593	1.135	Heat stress transcription factor B-2b	0.95	Sinapinaldehyde	pme3443	1.85507
NF-YC-1	Iin08913	-1.957	Chromatin accessibility complex protein 1	-0.944	Sinapinaldehyde	pme3443	1.85507
bHLH44	Iin09913	-6.914	Transcription factor BEE 1	-0.975	Sinapinaldehyde	pme3443	1.85507
ASIL2	Iin14214	1.181	Trihelix transcription factor ASIL1	0.92	Sinapinaldehyde	pme3443	1.85507
bHLH129	Iin17039	1.438	Transcription factor bHLH129	0.987	Sinapinaldehyde	pme3443	1.85507
ERF70	Iin24996	-1.496	Ethylene-responsive transcription factor ERF070	-0.943	Sinapinaldehyde	pme3443	1.85507
HsfB2b	Iin07593	1.135	Heat stress transcription factor B-2b	-0.943	Methyl ferulate	mws1212	-14.7239
NF-YC-1	Iin08913	-1.957	Chromatin accessibility complex protein 1	0.945	Methyl ferulate	mws1212	-14.7239
bHLH44	Iin09913	-6.914	Transcription factor BEE 1	0.979	Methyl ferulate	mws1212	-14.7239
ASIL2	Iin14214	1.181	Trihelix transcription factor ASIL1	-0.923	Methyl ferulate	mws1212	-14.7239
bHLH129	Iin17039	1.438	Transcription factor bHLH129	-0.985	Methyl ferulate	mws1212	-14.7239
bHLH63	Iin23473	1.144	Transcription factor bHLH63	-0.918	Methyl ferulate	mws1212	-14.7239
ERF70	Iin24996	-1.496	Ethylene-responsive transcription factor ERF070	0.939	Methyl ferulate	mws1212	-14.7239
NF-YC-1	Iin08913	-1.957	Chromatin accessibility complex protein 1	-0.957	Sinapyl alcohol	mws0853	3.1947
bHLH44	Iin09913	-6.914	Transcription factor BEE 1	-0.94	Sinapyl alcohol	mws0853	3.1947
ASIL2	Iin14214	1.181	Trihelix transcription factor ASIL1	0.919	Sinapyl alcohol	mws0853	3.1947
bHLH129	Iin17039	1.438	Transcription factor bHLH129	0.926	Sinapyl alcohol	mws0853	3.1947
NAC54	Iin19433	1.956	#N/A	0.953	Sinapyl alcohol	mws0853	3.1947
bHLH63	Iin23473	1.144	Transcription factor bHLH63	0.934	Sinapyl alcohol	mws0853	3.1947
ERF70	Iin24996	-1.496	Ethylene-responsive transcription factor ERF070	-0.925	Sinapyl alcohol	mws0853	3.1947
HsfB2b	Iin07593	1.135	Heat stress transcription factor B-2b	-0.936	Sodium ferulate	Hmln002597	-5.53876
NF-YC-1	Iin08913	-1.957	Chromatin accessibility complex protein 1	0.939	Sodium ferulate	Hmln002597	-5.53876
bHLH44	Iin09913	-6.914	Transcription factor BEE 1	0.987	Sodium ferulate	Hmln002597	-5.53876
bHLH129	Iin17039	1.438	Transcription factor bHLH129	-0.965	Sodium ferulate	Hmln002597	-5.53876
ERF70	Iin24996	-1.496	Ethylene-responsive transcription factor ERF070	0.922	Sodium ferulate	Hmln002597	-5.53876
HsfB2b	Iin07593	1.135	Heat stress transcription factor B-2b	-0.941	Solatuberenol A	Lmmp003517	-2.65037
NF-YC-1	Iin08913	-1.957	Chromatin accessibility complex protein 1	0.942	Solatuberenol A	Lmmp003517	-2.65037
bHLH44	Iin09913	-6.914	Transcription factor BEE 1	0.976	Solatuberenol A	Lmmp003517	-2.65037
ASIL2	Iin14214	1.181	Trihelix transcription factor ASIL1	-0.931	Solatuberenol A	Lmmp003517	-2.65037
bHLH129	Iin17039	1.438	Transcription factor bHLH129	-0.988	Solatuberenol A	Lmmp003517	-2.65037
bHLH63	Iin23473	1.144	Transcription factor bHLH63	-0.92	Solatuberenol A	Lmmp003517	-2.65037
ERF70	Iin24996	-1.496	Ethylene-responsive transcription factor ERF070	0.945	Solatuberenol A	Lmmp003517	-2.65037
HsfB2b	Iin07593	1.135	Heat stress transcription factor B-2b	-0.94	Thymidine	pme0264	-1.46261
NF-YC-1	Iin08913	-1.957	Chromatin accessibility complex protein 1	0.953	Thymidine	pme0264	-1.46261
bHLH44	Iin09913	-6.914	Transcription factor BEE 1	0.964	Thymidine	pme0264	-1.46261
ASIL2	Iin14214	1.181	Trihelix transcription factor ASIL1	-0.955	Thymidine	pme0264	-1.46261
bHLH129	Iin17039	1.438	Transcription factor bHLH129	-0.984	Thymidine	pme0264	-1.46261
bHLH63	Iin23473	1.144	Transcription factor bHLH63	-0.952	Thymidine	pme0264	-1.46261
ERF70	Iin24996	-1.496	Ethylene-responsive transcription factor ERF070	0.941	Thymidine	pme0264	-1.46261
ARF14	Iin01634	3.153	AP2/ERF and B3 domain-containing transcription factor ARF14	-0.92	Benzoyltartaric acid	Lmhn002629	-1.58671
NF-YC-1	Iin08913	-1.957	Chromatin accessibility complex protein 1	0.947	Benzoyltartaric acid	Lmhn002629	-1.58671
bHLH44	Iin09913	-6.914	Transcription factor BEE 1	0.942	Benzoyltartaric acid	Lmhn002629	-1.58671
CDC5	Iin13523	1.513	Cell division cycle 5-like protein	-0.984	Benzoyltartaric acid	Lmhn002629	-1.58671
ASR3	Iin23152	-2.049	-	0.95	Benzoyltartaric acid	Lmhn002629	-1.58671
HsfB2b	Iin07593	1.135	Heat stress transcription factor B-2b	0.941	3- (2'-Hydroxyl-phenyl) -4 (3H) -quinazolone	Zmbp002461	2.12442
NF-YC-1	Iin08913	-1.957	Chromatin accessibility complex protein 1	-0.928	3- (2'-Hydroxyl-phenyl) -4 (3H) -quinazolone	Zmbp002461	2.12442
bHLH44	Iin09913	-6.914	Transcription factor BEE 1	-0.964	3- (2'-Hydroxyl-phenyl) -4 (3H) -quinazolone	Zmbp002461	2.12442
ASIL2	Iin14214	1.181	Trihelix transcription factor ASIL1	0.94	3- (2'-Hydroxyl-phenyl) -4 (3H) -quinazolone	Zmbp002461	2.12442
bHLH129	Iin17039	1.438	Transcription factor bHLH129	0.992	3- (2'-Hydroxyl-phenyl) -4 (3H) -quinazolone	Zmbp002461	2.12442
bHLH63	Iin23473	1.144	Transcription factor bHLH63	0.918	3- (2'-Hydroxyl-phenyl) -4 (3H) -quinazolone	Zmbp002461	2.12442
ERF70	Iin24996	-1.496	Ethylene-responsive transcription factor ERF070	-0.945	3- (2'-Hydroxyl-phenyl) -4 (3H) -quinazolone	Zmbp002461	2.12442
HsfB2b	Iin07593	1.135	Heat stress transcription factor B-2b	-0.973	Indole-3--cyano-4-methoxy-2-O-glucoside	P6206	-1.51924
NF-YC-1	Iin08913	-1.957	Chromatin accessibility complex protein 1	0.937	Indole-3--cyano-4-methoxy-2-O-glucoside	P6206	-1.51924
bHLH44	Iin09913	-6.914	Transcription factor BEE 1	0.921	Indole-3--cyano-4-methoxy-2-O-glucoside	P6206	-1.51924
HsfA1a	Iin10321	-2.188	Heat stress transcription factor A-1a	0.92	Indole-3--cyano-4-methoxy-2-O-glucoside	P6206	-1.51924
ASIL2	Iin14214	1.181	Trihelix transcription factor ASIL1	-0.949	Indole-3--cyano-4-methoxy-2-O-glucoside	P6206	-1.51924
bHLH129	Iin17039	1.438	Transcription factor bHLH129	-0.982	Indole-3--cyano-4-methoxy-2-O-glucoside	P6206	-1.51924
NAC41	Iin18045	-3.168	NAC domain-containing protein 41	0.92	Indole-3--cyano-4-methoxy-2-O-glucoside	P6206	-1.51924
ASR3	Iin23152	-2.049	-	0.938	Indole-3--cyano-4-methoxy-2-O-glucoside	P6206	-1.51924
bHLH63	Iin23473	1.144	Transcription factor bHLH63	-0.957	Indole-3--cyano-4-methoxy-2-O-glucoside	P6206	-1.51924
HsfB2b	Iin07593	1.135	Heat stress transcription factor B-2b	0.949	3-Hydroxy-5-Methylphenol-1-O-Glucoside	pmn001511	11.6154
NF-YC-1	Iin08913	-1.957	Chromatin accessibility complex protein 1	-0.952	3-Hydroxy-5-Methylphenol-1-O-Glucoside	pmn001511	11.6154
bHLH44	Iin09913	-6.914	Transcription factor BEE 1	-0.978	3-Hydroxy-5-Methylphenol-1-O-Glucoside	pmn001511	11.6154
ASIL2	Iin14214	1.181	Trihelix transcription factor ASIL1	0.926	3-Hydroxy-5-Methylphenol-1-O-Glucoside	pmn001511	11.6154
bHLH129	Iin17039	1.438	Transcription factor bHLH129	0.984	3-Hydroxy-5-Methylphenol-1-O-Glucoside	pmn001511	11.6154
bHLH63	Iin23473	1.144	Transcription factor bHLH63	0.928	3-Hydroxy-5-Methylphenol-1-O-Glucoside	pmn001511	11.6154
ERF70	Iin24996	-1.496	Ethylene-responsive transcription factor ERF070	-0.932	3-Hydroxy-5-Methylphenol-1-O-Glucoside	pmn001511	11.6154
HsfB2b	Iin07593	1.135	Heat stress transcription factor B-2b	0.972	4-O-Glucosyl-4-hydroxybenzoic acid	Zmhn001358	2.20104
NF-YC-1	Iin08913	-1.957	Chromatin accessibility complex protein 1	-0.96	4-O-Glucosyl-4-hydroxybenzoic acid	Zmhn001358	2.20104
bHLH44	Iin09913	-6.914	Transcription factor BEE 1	-0.959	4-O-Glucosyl-4-hydroxybenzoic acid	Zmhn001358	2.20104
ASIL2	Iin14214	1.181	Trihelix transcription factor ASIL1	0.939	4-O-Glucosyl-4-hydroxybenzoic acid	Zmhn001358	2.20104
bHLH129	Iin17039	1.438	Transcription factor bHLH129	0.989	4-O-Glucosyl-4-hydroxybenzoic acid	Zmhn001358	2.20104
bHLH63	Iin23473	1.144	Transcription factor bHLH63	0.945	4-O-Glucosyl-4-hydroxybenzoic acid	Zmhn001358	2.20104
ERF70	Iin24996	-1.496	Ethylene-responsive transcription factor ERF070	-0.921	4-O-Glucosyl-4-hydroxybenzoic acid	Zmhn001358	2.20104
HsfB2b	Iin07593	1.135	Heat stress transcription factor B-2b	-0.964	2,5-Dihydroxybenzoic acid O-glucoside	pmb2871	-1.42683
NF-YC-1	Iin08913	-1.957	Chromatin accessibility complex protein 1	0.974	2,5-Dihydroxybenzoic acid O-glucoside	pmb2871	-1.42683
bHLH44	Iin09913	-6.914	Transcription factor BEE 1	0.977	2,5-Dihydroxybenzoic acid O-glucoside	pmb2871	-1.42683
bHLH129	Iin17039	1.438	Transcription factor bHLH129	-0.972	2,5-Dihydroxybenzoic acid O-glucoside	pmb2871	-1.42683
ASR3	Iin23152	-2.049	-	0.933	2,5-Dihydroxybenzoic acid O-glucoside	pmb2871	-1.42683
bHLH63	Iin23473	1.144	Transcription factor bHLH63	-0.94	2,5-Dihydroxybenzoic acid O-glucoside	pmb2871	-1.42683
HsfB2b	Iin07593	1.135	Heat stress transcription factor B-2b	-0.943	1-O-Galloyl-rhamnose	Lmfp001509	-1.51399
NF-YC-1	Iin08913	-1.957	Chromatin accessibility complex protein 1	0.959	1-O-Galloyl-rhamnose	Lmfp001509	-1.51399
bHLH44	Iin09913	-6.914	Transcription factor BEE 1	0.976	1-O-Galloyl-rhamnose	Lmfp001509	-1.51399
ASIL2	Iin14214	1.181	Trihelix transcription factor ASIL1	-0.934	1-O-Galloyl-rhamnose	Lmfp001509	-1.51399
bHLH129	Iin17039	1.438	Transcription factor bHLH129	-0.979	1-O-Galloyl-rhamnose	Lmfp001509	-1.51399
bHLH63	Iin23473	1.144	Transcription factor bHLH63	-0.942	1-O-Galloyl-rhamnose	Lmfp001509	-1.51399
ERF70	Iin24996	-1.496	Ethylene-responsive transcription factor ERF070	0.931	1-O-Galloyl-rhamnose	Lmfp001509	-1.51399
HsfB2b	Iin07593	1.135	Heat stress transcription factor B-2b	0.935	1-O-[(E)-p-Cumaroyl]-D-glucose	pmn001419	1.71699
NF-YC-1	Iin08913	-1.957	Chromatin accessibility complex protein 1	-0.955	1-O-[(E)-p-Cumaroyl]-D-glucose	pmn001419	1.71699
bHLH44	Iin09913	-6.914	Transcription factor BEE 1	-0.983	1-O-[(E)-p-Cumaroyl]-D-glucose	pmn001419	1.71699
bHLH129	Iin17039	1.438	Transcription factor bHLH129	0.974	1-O-[(E)-p-Cumaroyl]-D-glucose	pmn001419	1.71699
ERF70	Iin24996	-1.496	Ethylene-responsive transcription factor ERF070	-0.948	1-O-[(E)-p-Cumaroyl]-D-glucose	pmn001419	1.71699
HsfB2b	Iin07593	1.135	Heat stress transcription factor B-2b	0.947	p-Coumaric acid-4-O-glucoside	Zmhn002301	11.6274
NF-YC-1	Iin08913	-1.957	Chromatin accessibility complex protein 1	-0.945	p-Coumaric acid-4-O-glucoside	Zmhn002301	11.6274
bHLH44	Iin09913	-6.914	Transcription factor BEE 1	-0.975	p-Coumaric acid-4-O-glucoside	Zmhn002301	11.6274
ASIL2	Iin14214	1.181	Trihelix transcription factor ASIL1	0.931	p-Coumaric acid-4-O-glucoside	Zmhn002301	11.6274
bHLH129	Iin17039	1.438	Transcription factor bHLH129	0.988	p-Coumaric acid-4-O-glucoside	Zmhn002301	11.6274
bHLH63	Iin23473	1.144	Transcription factor bHLH63	0.923	p-Coumaric acid-4-O-glucoside	Zmhn002301	11.6274
ERF70	Iin24996	-1.496	Ethylene-responsive transcription factor ERF070	-0.94	p-Coumaric acid-4-O-glucoside	Zmhn002301	11.6274
NF-YC-1	Iin08913	-1.957	Chromatin accessibility complex protein 1	-0.946	Quercetin-3',4'-dimethyl ether	Lmcp004369	3.15727
bHLH44	Iin09913	-6.914	Transcription factor BEE 1	-0.99	Quercetin-3',4'-dimethyl ether	Lmcp004369	3.15727
bHLH129	Iin17039	1.438	Transcription factor bHLH129	0.954	Quercetin-3',4'-dimethyl ether	Lmcp004369	3.15727
NAC54	Iin19433	1.956	#N/A	0.927	Quercetin-3',4'-dimethyl ether	Lmcp004369	3.15727
ERF70	Iin24996	-1.496	Ethylene-responsive transcription factor ERF070	-0.954	Quercetin-3',4'-dimethyl ether	Lmcp004369	3.15727
HsfB2b	Iin07593	1.135	Heat stress transcription factor B-2b	0.935	Vanillic acid-4-O-glucoside	Zmhn001883	1.47517
NF-YC-1	Iin08913	-1.957	Chromatin accessibility complex protein 1	-0.955	Vanillic acid-4-O-glucoside	Zmhn001883	1.47517
bHLH44	Iin09913	-6.914	Transcription factor BEE 1	-0.931	Vanillic acid-4-O-glucoside	Zmhn001883	1.47517
HsfA1a	Iin10321	-2.188	Heat stress transcription factor A-1a	-0.922	Vanillic acid-4-O-glucoside	Zmhn001883	1.47517
ASIL2	Iin14214	1.181	Trihelix transcription factor ASIL1	0.964	Vanillic acid-4-O-glucoside	Zmhn001883	1.47517
bHLH129	Iin17039	1.438	Transcription factor bHLH129	0.967	Vanillic acid-4-O-glucoside	Zmhn001883	1.47517
bHLH63	Iin23473	1.144	Transcription factor bHLH63	0.963	Vanillic acid-4-O-glucoside	Zmhn001883	1.47517
ERF70	Iin24996	-1.496	Ethylene-responsive transcription factor ERF070	-0.932	Vanillic acid-4-O-glucoside	Zmhn001883	1.47517
HsfB2b	Iin07593	1.135	Heat stress transcription factor B-2b	0.928	2'-Deoxyadenosine-5'-monophosphate	pme3184	2.14261
NF-YC-1	Iin08913	-1.957	Chromatin accessibility complex protein 1	-0.959	2'-Deoxyadenosine-5'-monophosphate	pme3184	2.14261
bHLH44	Iin09913	-6.914	Transcription factor BEE 1	-0.975	2'-Deoxyadenosine-5'-monophosphate	pme3184	2.14261
ASIL2	Iin14214	1.181	Trihelix transcription factor ASIL1	0.938	2'-Deoxyadenosine-5'-monophosphate	pme3184	2.14261
bHLH129	Iin17039	1.438	Transcription factor bHLH129	0.972	2'-Deoxyadenosine-5'-monophosphate	pme3184	2.14261
bHLH63	Iin23473	1.144	Transcription factor bHLH63	0.947	2'-Deoxyadenosine-5'-monophosphate	pme3184	2.14261
ERF70	Iin24996	-1.496	Ethylene-responsive transcription factor ERF070	-0.936	2'-Deoxyadenosine-5'-monophosphate	pme3184	2.14261
HsfB2b	Iin07593	1.135	Heat stress transcription factor B-2b	-0.958	Indole-3-cyano-6-O-glucoside	Zmbn001701	-1.90938
NF-YC-1	Iin08913	-1.957	Chromatin accessibility complex protein 1	0.963	Indole-3-cyano-6-O-glucoside	Zmbn001701	-1.90938
bHLH44	Iin09913	-6.914	Transcription factor BEE 1	0.968	Indole-3-cyano-6-O-glucoside	Zmbn001701	-1.90938
HsfA1a	Iin10321	-2.188	Heat stress transcription factor A-1a	0.918	Indole-3-cyano-6-O-glucoside	Zmbn001701	-1.90938
ASIL2	Iin14214	1.181	Trihelix transcription factor ASIL1	-0.928	Indole-3-cyano-6-O-glucoside	Zmbn001701	-1.90938
bHLH129	Iin17039	1.438	Transcription factor bHLH129	-0.976	Indole-3-cyano-6-O-glucoside	Zmbn001701	-1.90938
ASR3	Iin23152	-2.049	-	0.937	Indole-3-cyano-6-O-glucoside	Zmbn001701	-1.90938
bHLH63	Iin23473	1.144	Transcription factor bHLH63	-0.949	Indole-3-cyano-6-O-glucoside	Zmbn001701	-1.90938
HsfB2b	Iin07593	1.135	Heat stress transcription factor B-2b	0.929	Sinapoylagmatine	pmb0498	2.93058
NF-YC-1	Iin08913	-1.957	Chromatin accessibility complex protein 1	-0.936	Sinapoylagmatine	pmb0498	2.93058
bHLH44	Iin09913	-6.914	Transcription factor BEE 1	-0.98	Sinapoylagmatine	pmb0498	2.93058
ASIL2	Iin14214	1.181	Trihelix transcription factor ASIL1	0.917	Sinapoylagmatine	pmb0498	2.93058
bHLH129	Iin17039	1.438	Transcription factor bHLH129	0.98	Sinapoylagmatine	pmb0498	2.93058
ERF70	Iin24996	-1.496	Ethylene-responsive transcription factor ERF070	-0.939	Sinapoylagmatine	pmb0498	2.93058
HsfB2b	Iin07593	1.135	Heat stress transcription factor B-2b	-0.934	1-O-[(E)-Caffeoyl]-D-glucose	pmn001420	-1.60847
NF-YC-1	Iin08913	-1.957	Chromatin accessibility complex protein 1	0.941	1-O-[(E)-Caffeoyl]-D-glucose	pmn001420	-1.60847
bHLH44	Iin09913	-6.914	Transcription factor BEE 1	0.982	1-O-[(E)-Caffeoyl]-D-glucose	pmn001420	-1.60847
ASIL2	Iin14214	1.181	Trihelix transcription factor ASIL1	-0.922	1-O-[(E)-Caffeoyl]-D-glucose	pmn001420	-1.60847
bHLH129	Iin17039	1.438	Transcription factor bHLH129	-0.983	1-O-[(E)-Caffeoyl]-D-glucose	pmn001420	-1.60847
ERF70	Iin24996	-1.496	Ethylene-responsive transcription factor ERF070	0.947	1-O-[(E)-Caffeoyl]-D-glucose	pmn001420	-1.60847
HsfB2b	Iin07593	1.135	Heat stress transcription factor B-2b	-0.954	6-O-Caffeoyl-D-glucose	Zmhn001793	-1.71113
NF-YC-1	Iin08913	-1.957	Chromatin accessibility complex protein 1	0.961	6-O-Caffeoyl-D-glucose	Zmhn001793	-1.71113
bHLH44	Iin09913	-6.914	Transcription factor BEE 1	0.98	6-O-Caffeoyl-D-glucose	Zmhn001793	-1.71113
bHLH129	Iin17039	1.438	Transcription factor bHLH129	-0.978	6-O-Caffeoyl-D-glucose	Zmhn001793	-1.71113
ASR3	Iin23152	-2.049	-	0.918	6-O-Caffeoyl-D-glucose	Zmhn001793	-1.71113
bHLH63	Iin23473	1.144	Transcription factor bHLH63	-0.93	6-O-Caffeoyl-D-glucose	Zmhn001793	-1.71113
ERF70	Iin24996	-1.496	Ethylene-responsive transcription factor ERF070	0.919	6-O-Caffeoyl-D-glucose	Zmhn001793	-1.71113
NF-YC-1	Iin08913	-1.957	Chromatin accessibility complex protein 1	0.93	Dihydrocaffeoylglucose	Lmmn000774	-1.95996
bHLH44	Iin09913	-6.914	Transcription factor BEE 1	0.988	Dihydrocaffeoylglucose	Lmmn000774	-1.95996
bHLH129	Iin17039	1.438	Transcription factor bHLH129	-0.966	Dihydrocaffeoylglucose	Lmmn000774	-1.95996
ERF70	Iin24996	-1.496	Ethylene-responsive transcription factor ERF070	0.937	Dihydrocaffeoylglucose	Lmmn000774	-1.95996
bHLH44	Iin09913	-6.914	Transcription factor BEE 1	0.948	Syringaldehyde-4-O-glucoside	Zmln000899	-1.95427
bHLH129	Iin17039	1.438	Transcription factor bHLH129	-0.983	Syringaldehyde-4-O-glucoside	Zmln000899	-1.95427
ERF70	Iin24996	-1.496	Ethylene-responsive transcription factor ERF070	0.941	Syringaldehyde-4-O-glucoside	Zmln000899	-1.95427
HsfB2b	Iin07593	1.135	Heat stress transcription factor B-2b	-0.953	5,6,7,4'-Tetramethoxyflavanone	HJAP058	-9.68285
NF-YC-1	Iin08913	-1.957	Chromatin accessibility complex protein 1	0.95	5,6,7,4'-Tetramethoxyflavanone	HJAP058	-9.68285
bHLH44	Iin09913	-6.914	Transcription factor BEE 1	0.974	5,6,7,4'-Tetramethoxyflavanone	HJAP058	-9.68285
ASIL2	Iin14214	1.181	Trihelix transcription factor ASIL1	-0.932	5,6,7,4'-Tetramethoxyflavanone	HJAP058	-9.68285
bHLH129	Iin17039	1.438	Transcription factor bHLH129	-0.988	5,6,7,4'-Tetramethoxyflavanone	HJAP058	-9.68285
bHLH63	Iin23473	1.144	Transcription factor bHLH63	-0.929	5,6,7,4'-Tetramethoxyflavanone	HJAP058	-9.68285
ERF70	Iin24996	-1.496	Ethylene-responsive transcription factor ERF070	0.935	5,6,7,4'-Tetramethoxyflavanone	HJAP058	-9.68285
HsfB2b	Iin07593	1.135	Heat stress transcription factor B-2b	0.929	6-O-Feruloyl-D-glucose	Zmhn002334	2.51164
NF-YC-1	Iin08913	-1.957	Chromatin accessibility complex protein 1	-0.939	6-O-Feruloyl-D-glucose	Zmhn002334	2.51164
bHLH44	Iin09913	-6.914	Transcription factor BEE 1	-0.969	6-O-Feruloyl-D-glucose	Zmhn002334	2.51164
ASIL2	Iin14214	1.181	Trihelix transcription factor ASIL1	0.927	6-O-Feruloyl-D-glucose	Zmhn002334	2.51164
bHLH129	Iin17039	1.438	Transcription factor bHLH129	0.98	6-O-Feruloyl-D-glucose	Zmhn002334	2.51164
ERF70	Iin24996	-1.496	Ethylene-responsive transcription factor ERF070	-0.962	6-O-Feruloyl-D-glucose	Zmhn002334	2.51164
HsfB2b	Iin07593	1.135	Heat stress transcription factor B-2b	0.954	Rosmarinic acid	pme0085	3.8117
NF-YC-1	Iin08913	-1.957	Chromatin accessibility complex protein 1	-0.93	Rosmarinic acid	pme0085	3.8117
bHLH44	Iin09913	-6.914	Transcription factor BEE 1	-0.934	Rosmarinic acid	pme0085	3.8117
ASIL2	Iin14214	1.181	Trihelix transcription factor ASIL1	0.967	Rosmarinic acid	pme0085	3.8117
bHLH129	Iin17039	1.438	Transcription factor bHLH129	0.996	Rosmarinic acid	pme0085	3.8117
bHLH63	Iin23473	1.144	Transcription factor bHLH63	0.939	Rosmarinic acid	pme0085	3.8117
ERF70	Iin24996	-1.496	Ethylene-responsive transcription factor ERF070	-0.946	Rosmarinic acid	pme0085	3.8117
HsfB2b	Iin07593	1.135	Heat stress transcription factor B-2b	-0.942	4-O-Glucosyl-sinapate	Zmhn002227	-2.53702
bHLH44	Iin09913	-6.914	Transcription factor BEE 1	0.936	4-O-Glucosyl-sinapate	Zmhn002227	-2.53702
bHLH129	Iin17039	1.438	Transcription factor bHLH129	-0.988	4-O-Glucosyl-sinapate	Zmhn002227	-2.53702
ERF70	Iin24996	-1.496	Ethylene-responsive transcription factor ERF070	0.922	4-O-Glucosyl-sinapate	Zmhn002227	-2.53702
HsfB2b	Iin07593	1.135	Heat stress transcription factor B-2b	-0.963	1-O-Sinapoyl-D-glucose	HJN003	-2.61324
NF-YC-1	Iin08913	-1.957	Chromatin accessibility complex protein 1	0.953	1-O-Sinapoyl-D-glucose	HJN003	-2.61324
bHLH44	Iin09913	-6.914	Transcription factor BEE 1	0.969	1-O-Sinapoyl-D-glucose	HJN003	-2.61324
ASIL2	Iin14214	1.181	Trihelix transcription factor ASIL1	-0.93	1-O-Sinapoyl-D-glucose	HJN003	-2.61324
bHLH129	Iin17039	1.438	Transcription factor bHLH129	-0.989	1-O-Sinapoyl-D-glucose	HJN003	-2.61324
bHLH63	Iin23473	1.144	Transcription factor bHLH63	-0.932	1-O-Sinapoyl-D-glucose	HJN003	-2.61324
ERF70	Iin24996	-1.496	Ethylene-responsive transcription factor ERF070	0.926	1-O-Sinapoyl-D-glucose	HJN003	-2.61324
HsfB2b	Iin07593	1.135	Heat stress transcription factor B-2b	-0.961	5'-Glucosyloxyjasmanic acid	Lmzn001582	-1.98216
NF-YC-1	Iin08913	-1.957	Chromatin accessibility complex protein 1	0.965	5'-Glucosyloxyjasmanic acid	Lmzn001582	-1.98216
bHLH44	Iin09913	-6.914	Transcription factor BEE 1	0.981	5'-Glucosyloxyjasmanic acid	Lmzn001582	-1.98216
bHLH129	Iin17039	1.438	Transcription factor bHLH129	-0.963	5'-Glucosyloxyjasmanic acid	Lmzn001582	-1.98216
HsfB2b	Iin07593	1.135	Heat stress transcription factor B-2b	-0.949	4-Methylamyl Glucosinolate	pmn001616	-21.3264
NF-YC-1	Iin08913	-1.957	Chromatin accessibility complex protein 1	0.947	4-Methylamyl Glucosinolate	pmn001616	-21.3264
bHLH44	Iin09913	-6.914	Transcription factor BEE 1	0.976	4-Methylamyl Glucosinolate	pmn001616	-21.3264
ASIL2	Iin14214	1.181	Trihelix transcription factor ASIL1	-0.928	4-Methylamyl Glucosinolate	pmn001616	-21.3264
bHLH129	Iin17039	1.438	Transcription factor bHLH129	-0.987	4-Methylamyl Glucosinolate	pmn001616	-21.3264
bHLH63	Iin23473	1.144	Transcription factor bHLH63	-0.924	4-Methylamyl Glucosinolate	pmn001616	-21.3264
ERF70	Iin24996	-1.496	Ethylene-responsive transcription factor ERF070	0.936	4-Methylamyl Glucosinolate	pmn001616	-21.3264
ARF14	Iin01634	3.153	AP2/ERF and B3 domain-containing transcription factor ARF14	0.934	Oleoside 11-methyl ester	pmn001738	2.10112
REV	Iin02879	2.759	#N/A	0.94	Oleoside 11-methyl ester	pmn001738	2.10112
HsfB2b	Iin07593	1.135	Heat stress transcription factor B-2b	0.993	Oleoside 11-methyl ester	pmn001738	2.10112
NF-YC-1	Iin08913	-1.957	Chromatin accessibility complex protein 1	-0.953	Oleoside 11-methyl ester	pmn001738	2.10112
HsfA1a	Iin10321	-2.188	Heat stress transcription factor A-1a	-0.924	Oleoside 11-methyl ester	pmn001738	2.10112
bHLH129	Iin17039	1.438	Transcription factor bHLH129	0.959	Oleoside 11-methyl ester	pmn001738	2.10112
ASR3	Iin23152	-2.049	-	-0.962	Oleoside 11-methyl ester	pmn001738	2.10112
bHLH63	Iin23473	1.144	Transcription factor bHLH63	0.957	Oleoside 11-methyl ester	pmn001738	2.10112
HsfB2b	Iin07593	1.135	Heat stress transcription factor B-2b	0.965	Lirioresinol A	Hmcn002743	1.55401
NF-YC-1	Iin08913	-1.957	Chromatin accessibility complex protein 1	-0.922	Lirioresinol A	Hmcn002743	1.55401
bHLH44	Iin09913	-6.914	Transcription factor BEE 1	-0.941	Lirioresinol A	Hmcn002743	1.55401
ASIL2	Iin14214	1.181	Trihelix transcription factor ASIL1	0.935	Lirioresinol A	Hmcn002743	1.55401
bHLH129	Iin17039	1.438	Transcription factor bHLH129	0.993	Lirioresinol A	Hmcn002743	1.55401
bHLH63	Iin23473	1.144	Transcription factor bHLH63	0.919	Lirioresinol A	Hmcn002743	1.55401
HsfB2b	Iin07593	1.135	Heat stress transcription factor B-2b	0.964	Syringaresinol	pmn001663	1.57784
ASIL2	Iin14214	1.181	Trihelix transcription factor ASIL1	0.949	Syringaresinol	pmn001663	1.57784
bHLH129	Iin17039	1.438	Transcription factor bHLH129	0.988	Syringaresinol	pmn001663	1.57784
NAC41	Iin18045	-3.168	NAC domain-containing protein 41	-0.928	Syringaresinol	pmn001663	1.57784
bHLH63	Iin23473	1.144	Transcription factor bHLH63	0.92	Syringaresinol	pmn001663	1.57784
HsfB2b	Iin07593	1.135	Heat stress transcription factor B-2b	0.927	Phloretin-2'-O-glucoside (Phlorizin)	mws2118	1.75727
NF-YC-1	Iin08913	-1.957	Chromatin accessibility complex protein 1	-0.958	Phloretin-2'-O-glucoside (Phlorizin)	mws2118	1.75727
bHLH44	Iin09913	-6.914	Transcription factor BEE 1	-0.996	Phloretin-2'-O-glucoside (Phlorizin)	mws2118	1.75727
bHLH129	Iin17039	1.438	Transcription factor bHLH129	0.96	Phloretin-2'-O-glucoside (Phlorizin)	mws2118	1.75727
ERF70	Iin24996	-1.496	Ethylene-responsive transcription factor ERF070	-0.929	Phloretin-2'-O-glucoside (Phlorizin)	mws2118	1.75727
HsfB2b	Iin07593	1.135	Heat stress transcription factor B-2b	0.958	N1,N10-Bis(p-coumaroyl)spermidine	pma0692	1.53897
NF-YC-1	Iin08913	-1.957	Chromatin accessibility complex protein 1	-0.944	N1,N10-Bis(p-coumaroyl)spermidine	pma0692	1.53897
bHLH44	Iin09913	-6.914	Transcription factor BEE 1	-0.956	N1,N10-Bis(p-coumaroyl)spermidine	pma0692	1.53897
ASIL2	Iin14214	1.181	Trihelix transcription factor ASIL1	0.947	N1,N10-Bis(p-coumaroyl)spermidine	pma0692	1.53897
bHLH129	Iin17039	1.438	Transcription factor bHLH129	0.991	N1,N10-Bis(p-coumaroyl)spermidine	pma0692	1.53897
bHLH63	Iin23473	1.144	Transcription factor bHLH63	0.943	N1,N10-Bis(p-coumaroyl)spermidine	pma0692	1.53897
ERF70	Iin24996	-1.496	Ethylene-responsive transcription factor ERF070	-0.925	N1,N10-Bis(p-coumaroyl)spermidine	pma0692	1.53897
HsfB2b	Iin07593	1.135	Heat stress transcription factor B-2b	-0.948	p-Coumaroylcaffeoyltartaric acid	Lmhn002683	-4.00871
NF-YC-1	Iin08913	-1.957	Chromatin accessibility complex protein 1	0.951	p-Coumaroylcaffeoyltartaric acid	Lmhn002683	-4.00871
bHLH44	Iin09913	-6.914	Transcription factor BEE 1	0.979	p-Coumaroylcaffeoyltartaric acid	Lmhn002683	-4.00871
ASIL2	Iin14214	1.181	Trihelix transcription factor ASIL1	-0.92	p-Coumaroylcaffeoyltartaric acid	Lmhn002683	-4.00871
bHLH129	Iin17039	1.438	Transcription factor bHLH129	-0.982	p-Coumaroylcaffeoyltartaric acid	Lmhn002683	-4.00871
bHLH63	Iin23473	1.144	Transcription factor bHLH63	-0.923	p-Coumaroylcaffeoyltartaric acid	Lmhn002683	-4.00871
ERF70	Iin24996	-1.496	Ethylene-responsive transcription factor ERF070	0.931	p-Coumaroylcaffeoyltartaric acid	Lmhn002683	-4.00871
CDC5	Iin13523	1.513	Cell division cycle 5-like protein	0.929	Quercetin-7-O-glucoside	mws1329	2.44287
HsfB2b	Iin07593	1.135	Heat stress transcription factor B-2b	-0.952	1'-O-(3,4-Dihydroxyphenethyl)-O-caffeoyl-glucoside	Lmnn002886	-16.614
NF-YC-1	Iin08913	-1.957	Chromatin accessibility complex protein 1	0.947	1'-O-(3,4-Dihydroxyphenethyl)-O-caffeoyl-glucoside	Lmnn002886	-16.614
bHLH44	Iin09913	-6.914	Transcription factor BEE 1	0.973	1'-O-(3,4-Dihydroxyphenethyl)-O-caffeoyl-glucoside	Lmnn002886	-16.614
ASIL2	Iin14214	1.181	Trihelix transcription factor ASIL1	-0.93	1'-O-(3,4-Dihydroxyphenethyl)-O-caffeoyl-glucoside	Lmnn002886	-16.614
bHLH129	Iin17039	1.438	Transcription factor bHLH129	-0.988	1'-O-(3,4-Dihydroxyphenethyl)-O-caffeoyl-glucoside	Lmnn002886	-16.614
bHLH63	Iin23473	1.144	Transcription factor bHLH63	-0.927	1'-O-(3,4-Dihydroxyphenethyl)-O-caffeoyl-glucoside	Lmnn002886	-16.614
ERF70	Iin24996	-1.496	Ethylene-responsive transcription factor ERF070	0.933	1'-O-(3,4-Dihydroxyphenethyl)-O-caffeoyl-glucoside	Lmnn002886	-16.614
HsfB2b	Iin07593	1.135	Heat stress transcription factor B-2b	-0.953	Shomaside E	pmn001564	-1.78477
bHLH44	Iin09913	-6.914	Transcription factor BEE 1	0.925	Shomaside E	pmn001564	-1.78477
ASIL2	Iin14214	1.181	Trihelix transcription factor ASIL1	-0.957	Shomaside E	pmn001564	-1.78477
bHLH129	Iin17039	1.438	Transcription factor bHLH129	-0.999	Shomaside E	pmn001564	-1.78477
ERF70	Iin24996	-1.496	Ethylene-responsive transcription factor ERF070	0.94	Shomaside E	pmn001564	-1.78477
HsfB2b	Iin07593	1.135	Heat stress transcription factor B-2b	-0.946	1,4-Dimethoxyglucobrassicin	Hmxn003549	-2.53262
NF-YC-1	Iin08913	-1.957	Chromatin accessibility complex protein 1	0.942	1,4-Dimethoxyglucobrassicin	Hmxn003549	-2.53262
bHLH44	Iin09913	-6.914	Transcription factor BEE 1	0.972	1,4-Dimethoxyglucobrassicin	Hmxn003549	-2.53262
ASIL2	Iin14214	1.181	Trihelix transcription factor ASIL1	-0.936	1,4-Dimethoxyglucobrassicin	Hmxn003549	-2.53262
bHLH129	Iin17039	1.438	Transcription factor bHLH129	-0.99	1,4-Dimethoxyglucobrassicin	Hmxn003549	-2.53262
bHLH63	Iin23473	1.144	Transcription factor bHLH63	-0.924	1,4-Dimethoxyglucobrassicin	Hmxn003549	-2.53262
ERF70	Iin24996	-1.496	Ethylene-responsive transcription factor ERF070	0.945	1,4-Dimethoxyglucobrassicin	Hmxn003549	-2.53262
HsfB2b	Iin07593	1.135	Heat stress transcription factor B-2b	0.95	Lariciresinol-4-O-glucoside	Zmbn002182	3.18336
NF-YC-1	Iin08913	-1.957	Chromatin accessibility complex protein 1	-0.942	Lariciresinol-4-O-glucoside	Zmbn002182	3.18336
bHLH44	Iin09913	-6.914	Transcription factor BEE 1	-0.968	Lariciresinol-4-O-glucoside	Zmbn002182	3.18336
ASIL2	Iin14214	1.181	Trihelix transcription factor ASIL1	0.94	Lariciresinol-4-O-glucoside	Zmbn002182	3.18336
bHLH129	Iin17039	1.438	Transcription factor bHLH129	0.992	Lariciresinol-4-O-glucoside	Zmbn002182	3.18336
bHLH63	Iin23473	1.144	Transcription factor bHLH63	0.929	Lariciresinol-4-O-glucoside	Zmbn002182	3.18336
ERF70	Iin24996	-1.496	Ethylene-responsive transcription factor ERF070	-0.941	Lariciresinol-4-O-glucoside	Zmbn002182	3.18336
HsfB2b	Iin07593	1.135	Heat stress transcription factor B-2b	-0.944	(-)-Secoisolariciresinol 4-O-glucoside	Lmtn003096	-1.91119
NF-YC-1	Iin08913	-1.957	Chromatin accessibility complex protein 1	0.94	(-)-Secoisolariciresinol 4-O-glucoside	Lmtn003096	-1.91119
bHLH44	Iin09913	-6.914	Transcription factor BEE 1	0.973	(-)-Secoisolariciresinol 4-O-glucoside	Lmtn003096	-1.91119
ASIL2	Iin14214	1.181	Trihelix transcription factor ASIL1	-0.934	(-)-Secoisolariciresinol 4-O-glucoside	Lmtn003096	-1.91119
bHLH129	Iin17039	1.438	Transcription factor bHLH129	-0.99	(-)-Secoisolariciresinol 4-O-glucoside	Lmtn003096	-1.91119
bHLH63	Iin23473	1.144	Transcription factor bHLH63	-0.92	(-)-Secoisolariciresinol 4-O-glucoside	Lmtn003096	-1.91119
ERF70	Iin24996	-1.496	Ethylene-responsive transcription factor ERF070	0.947	(-)-Secoisolariciresinol 4-O-glucoside	Lmtn003096	-1.91119
HsfB2b	Iin07593	1.135	Heat stress transcription factor B-2b	0.949	Fraxetin-7,8-di-O-glucoside	Lmbn001181	12.8267
NF-YC-1	Iin08913	-1.957	Chromatin accessibility complex protein 1	-0.951	Fraxetin-7,8-di-O-glucoside	Lmbn001181	12.8267
bHLH44	Iin09913	-6.914	Transcription factor BEE 1	-0.977	Fraxetin-7,8-di-O-glucoside	Lmbn001181	12.8267
ASIL2	Iin14214	1.181	Trihelix transcription factor ASIL1	0.925	Fraxetin-7,8-di-O-glucoside	Lmbn001181	12.8267
bHLH129	Iin17039	1.438	Transcription factor bHLH129	0.984	Fraxetin-7,8-di-O-glucoside	Lmbn001181	12.8267
bHLH63	Iin23473	1.144	Transcription factor bHLH63	0.926	Fraxetin-7,8-di-O-glucoside	Lmbn001181	12.8267
ERF70	Iin24996	-1.496	Ethylene-responsive transcription factor ERF070	-0.932	Fraxetin-7,8-di-O-glucoside	Lmbn001181	12.8267
HsfB2b	Iin07593	1.135	Heat stress transcription factor B-2b	-0.945	Olivil-4'-O-glucoside	Lmdn001925	-2.48369
NF-YC-1	Iin08913	-1.957	Chromatin accessibility complex protein 1	0.946	Olivil-4'-O-glucoside	Lmdn001925	-2.48369
bHLH44	Iin09913	-6.914	Transcription factor BEE 1	0.974	Olivil-4'-O-glucoside	Lmdn001925	-2.48369
ASIL2	Iin14214	1.181	Trihelix transcription factor ASIL1	-0.935	Olivil-4'-O-glucoside	Lmdn001925	-2.48369
bHLH129	Iin17039	1.438	Transcription factor bHLH129	-0.988	Olivil-4'-O-glucoside	Lmdn001925	-2.48369
bHLH63	Iin23473	1.144	Transcription factor bHLH63	-0.927	Olivil-4'-O-glucoside	Lmdn001925	-2.48369
ERF70	Iin24996	-1.496	Ethylene-responsive transcription factor ERF070	0.943	Olivil-4'-O-glucoside	Lmdn001925	-2.48369
HsfB2b	Iin07593	1.135	Heat stress transcription factor B-2b	0.934	Vitexin-2''-O-rhamnoside	pme3227	1.92183
NF-YC-1	Iin08913	-1.957	Chromatin accessibility complex protein 1	-0.932	Vitexin-2''-O-rhamnoside	pme3227	1.92183
bHLH44	Iin09913	-6.914	Transcription factor BEE 1	-0.971	Vitexin-2''-O-rhamnoside	pme3227	1.92183
ASIL2	Iin14214	1.181	Trihelix transcription factor ASIL1	0.937	Vitexin-2''-O-rhamnoside	pme3227	1.92183
bHLH129	Iin17039	1.438	Transcription factor bHLH129	0.988	Vitexin-2''-O-rhamnoside	pme3227	1.92183
bHLH63	Iin23473	1.144	Transcription factor bHLH63	0.919	Vitexin-2''-O-rhamnoside	pme3227	1.92183
ERF70	Iin24996	-1.496	Ethylene-responsive transcription factor ERF070	-0.948	Vitexin-2''-O-rhamnoside	pme3227	1.92183
HsfB2b	Iin07593	1.135	Heat stress transcription factor B-2b	-0.951	Disinapoyl glucoside	pmb2936	-2.79559
NF-YC-1	Iin08913	-1.957	Chromatin accessibility complex protein 1	0.95	Disinapoyl glucoside	pmb2936	-2.79559
bHLH44	Iin09913	-6.914	Transcription factor BEE 1	0.982	Disinapoyl glucoside	pmb2936	-2.79559
bHLH129	Iin17039	1.438	Transcription factor bHLH129	-0.979	Disinapoyl glucoside	pmb2936	-2.79559
ERF70	Iin24996	-1.496	Ethylene-responsive transcription factor ERF070	0.929	Disinapoyl glucoside	pmb2936	-2.79559
HsfB2b	Iin07593	1.135	Heat stress transcription factor B-2b	-0.962	4-O-(6'-O-Glucosylcaffeoylglucosyl)-4-hydroxybenzyl alcohol	Zmhn002032	-2.82031
NF-YC-1	Iin08913	-1.957	Chromatin accessibility complex protein 1	0.957	4-O-(6'-O-Glucosylcaffeoylglucosyl)-4-hydroxybenzyl alcohol	Zmhn002032	-2.82031
bHLH44	Iin09913	-6.914	Transcription factor BEE 1	0.971	4-O-(6'-O-Glucosylcaffeoylglucosyl)-4-hydroxybenzyl alcohol	Zmhn002032	-2.82031
bHLH129	Iin17039	1.438	Transcription factor bHLH129	-0.98	4-O-(6'-O-Glucosylcaffeoylglucosyl)-4-hydroxybenzyl alcohol	Zmhn002032	-2.82031
ERF70	Iin24996	-1.496	Ethylene-responsive transcription factor ERF070	0.928	4-O-(6'-O-Glucosylcaffeoylglucosyl)-4-hydroxybenzyl alcohol	Zmhn002032	-2.82031
HsfB2b	Iin07593	1.135	Heat stress transcription factor B-2b	-0.958	Kaempferol-3-O-(6''-Acetyl)glucosyl-(1→3)-Galactoside	Hmln001836	-5.14177
NF-YC-1	Iin08913	-1.957	Chromatin accessibility complex protein 1	0.961	Kaempferol-3-O-(6''-Acetyl)glucosyl-(1→3)-Galactoside	Hmln001836	-5.14177
bHLH44	Iin09913	-6.914	Transcription factor BEE 1	0.974	Kaempferol-3-O-(6''-Acetyl)glucosyl-(1→3)-Galactoside	Hmln001836	-5.14177
bHLH129	Iin17039	1.438	Transcription factor bHLH129	-0.977	Kaempferol-3-O-(6''-Acetyl)glucosyl-(1→3)-Galactoside	Hmln001836	-5.14177
ASR3	Iin23152	-2.049	-	0.928	Kaempferol-3-O-(6''-Acetyl)glucosyl-(1→3)-Galactoside	Hmln001836	-5.14177
bHLH63	Iin23473	1.144	Transcription factor bHLH63	-0.936	Kaempferol-3-O-(6''-Acetyl)glucosyl-(1→3)-Galactoside	Hmln001836	-5.14177
HsfB2b	Iin07593	1.135	Heat stress transcription factor B-2b	-0.927	Pinoresinol-4,4'-O-di-O-glucoside	pmn001370	-3.66916
NF-YC-1	Iin08913	-1.957	Chromatin accessibility complex protein 1	0.937	Pinoresinol-4,4'-O-di-O-glucoside	pmn001370	-3.66916
bHLH44	Iin09913	-6.914	Transcription factor BEE 1	0.986	Pinoresinol-4,4'-O-di-O-glucoside	pmn001370	-3.66916
bHLH129	Iin17039	1.438	Transcription factor bHLH129	-0.977	Pinoresinol-4,4'-O-di-O-glucoside	pmn001370	-3.66916
ERF70	Iin24996	-1.496	Ethylene-responsive transcription factor ERF070	0.953	Pinoresinol-4,4'-O-di-O-glucoside	pmn001370	-3.66916
HsfB2b	Iin07593	1.135	Heat stress transcription factor B-2b	-0.933	Lariciresinol-4,4'-di-O-glucoside	Zmbn001734	-2.79686
bHLH44	Iin09913	-6.914	Transcription factor BEE 1	0.957	Lariciresinol-4,4'-di-O-glucoside	Zmbn001734	-2.79686
ASIL2	Iin14214	1.181	Trihelix transcription factor ASIL1	-0.938	Lariciresinol-4,4'-di-O-glucoside	Zmbn001734	-2.79686
bHLH129	Iin17039	1.438	Transcription factor bHLH129	-0.988	Lariciresinol-4,4'-di-O-glucoside	Zmbn001734	-2.79686
ERF70	Iin24996	-1.496	Ethylene-responsive transcription factor ERF070	0.935	Lariciresinol-4,4'-di-O-glucoside	Zmbn001734	-2.79686
