# Supplementary material for: Integrative analyses of targeted metabolome and transcriptome of Isatidis Radix autotetraploids highlighted key polyploidization-responsive regulators
Source: BMC Genomics. 2021 Sep 17;22:670. doi: 10.1186/s12864-021-07980-w (PMC8449450; doi:10.1186/s12864-021-07980-w)
Supplement: Supplementary file 7 — Additional file 7: Table S7. I. indigotica transcriptional factors acted as key regulators of lignan synthesis in Isatidis Radix. [file 12864_2021_7980_MOESM7_ESM.xlsx]

## Sheet: Sheet1
Table S7. I. indigotica transcriptional factors acted as key regulators of lignan synthesis in Isatidis Radix.
TF-name	Gene ID	log2FC-TF	TF-Annotation	PCC	metabolite	Index (metabolome DB)	log2FC-metabolite
HsfB2b	Iin07593	1.135	Heat stress transcription factor B-2b	0.965	Lirioresinol A	Hmcn002743	1.55401
NF-YC-1	Iin08913	-1.957	Chromatin accessibility complex protein 1	-0.922	Lirioresinol A	Hmcn002743	1.55401
bHLH44	Iin09913	-6.914	Transcription factor BEE 1	-0.941	Lirioresinol A	Hmcn002743	1.55401
ASIL2	Iin14214	1.181	Trihelix transcription factor ASIL1	0.935	Lirioresinol A	Hmcn002743	1.55401
bHLH129	Iin17039	1.438	Transcription factor bHLH129	0.993	Lirioresinol A	Hmcn002743	1.55401
bHLH63	Iin23473	1.144	Transcription factor bHLH63	0.919	Lirioresinol A	Hmcn002743	1.55401
HsfB2b	Iin07593	1.135	Heat stress transcription factor B-2b	0.964	Syringaresinol	pmn001663	1.57784
ASIL2	Iin14214	1.181	Trihelix transcription factor ASIL1	0.949	Syringaresinol	pmn001663	1.57784
bHLH129	Iin17039	1.438	Transcription factor bHLH129	0.988	Syringaresinol	pmn001663	1.57784
NAC41	Iin18045	-3.168	NAC domain-containing protein 41	-0.928	Syringaresinol	pmn001663	1.57784
bHLH63	Iin23473	1.144	Transcription factor bHLH63	0.92	Syringaresinol	pmn001663	1.57784
HsfB2b	Iin07593	1.135	Heat stress transcription factor B-2b	0.95	Lariciresinol-4-O-glucoside	Zmbn002182	3.18336
NF-YC-1	Iin08913	-1.957	Chromatin accessibility complex protein 1	-0.942	Lariciresinol-4-O-glucoside	Zmbn002182	3.18336
bHLH44	Iin09913	-6.914	Transcription factor BEE 1	-0.968	Lariciresinol-4-O-glucoside	Zmbn002182	3.18336
ASIL2	Iin14214	1.181	Trihelix transcription factor ASIL1	0.94	Lariciresinol-4-O-glucoside	Zmbn002182	3.18336
bHLH129	Iin17039	1.438	Transcription factor bHLH129	0.992	Lariciresinol-4-O-glucoside	Zmbn002182	3.18336
bHLH63	Iin23473	1.144	Transcription factor bHLH63	0.929	Lariciresinol-4-O-glucoside	Zmbn002182	3.18336
ERF70	Iin24996	-1.496	Ethylene-responsive transcription factor ERF70	-0.941	Lariciresinol-4-O-glucoside	Zmbn002182	3.18336
HsfB2b	Iin07593	1.135	Heat stress transcription factor B-2b	-0.944	(-)-Secoisolariciresinol 4-O-glucoside	Lmtn003096	-1.91119
NF-YC-1	Iin08913	-1.957	Chromatin accessibility complex protein 1	0.94	(-)-Secoisolariciresinol 4-O-glucoside	Lmtn003096	-1.91119
bHLH44	Iin09913	-6.914	Transcription factor BEE 1	0.973	(-)-Secoisolariciresinol 4-O-glucoside	Lmtn003096	-1.91119
ASIL2	Iin14214	1.181	Trihelix transcription factor ASIL1	-0.934	(-)-Secoisolariciresinol 4-O-glucoside	Lmtn003096	-1.91119
bHLH129	Iin17039	1.438	Transcription factor bHLH129	-0.99	(-)-Secoisolariciresinol 4-O-glucoside	Lmtn003096	-1.91119
bHLH63	Iin23473	1.144	Transcription factor bHLH63	-0.92	(-)-Secoisolariciresinol 4-O-glucoside	Lmtn003096	-1.91119
ERF70	Iin24996	-1.496	Ethylene-responsive transcription factor ERF70	0.947	(-)-Secoisolariciresinol 4-O-glucoside	Lmtn003096	-1.91119
HsfB2b	Iin07593	1.135	Heat stress transcription factor B-2b	-0.927	Pinoresinol-4,4'-O-di-O-glucoside	pmn001370	-3.66916
NF-YC-1	Iin08913	-1.957	Chromatin accessibility complex protein 1	0.937	Pinoresinol-4,4'-O-di-O-glucoside	pmn001370	-3.66916
bHLH44	Iin09913	-6.914	Transcription factor BEE 1	0.986	Pinoresinol-4,4'-O-di-O-glucoside	pmn001370	-3.66916
bHLH129	Iin17039	1.438	Transcription factor bHLH129	-0.977	Pinoresinol-4,4'-O-di-O-glucoside	pmn001370	-3.66916
ERF70	Iin24996	-1.496	Ethylene-responsive transcription factor ERF70	0.953	Pinoresinol-4,4'-O-di-O-glucoside	pmn001370	-3.66916
HsfB2b	Iin07593	1.135	Heat stress transcription factor B-2b	-0.933	Lariciresinol-4,4'-di-O-glucoside	Zmbn001734	-2.79686
bHLH44	Iin09913	-6.914	Transcription factor BEE 1	0.957	Lariciresinol-4,4'-di-O-glucoside	Zmbn001734	-2.79686
ASIL2	Iin14214	1.181	Trihelix transcription factor ASIL1	-0.938	Lariciresinol-4,4'-di-O-glucoside	Zmbn001734	-2.79686
bHLH129	Iin17039	1.438	Transcription factor bHLH129	-0.988	Lariciresinol-4,4'-di-O-glucoside	Zmbn001734	-2.79686
ERF70	Iin24996	-1.496	Ethylene-responsive transcription factor ERF70	0.935	Lariciresinol-4,4'-di-O-glucoside	Zmbn001734	-2.79686
NF-YC-1	Iin08913	-1.957	Chromatin accessibility complex protein 1	0.932	p-Coumaric acid	pme1439	-1.68513
bHLH44	Iin09913	-6.914	Transcription factor BEE 1	0.96	p-Coumaric acid	pme1439	-1.68513
ASIL2	Iin14214	1.181	Trihelix transcription factor ASIL1	-0.94	p-Coumaric acid	pme1439	-1.68513
bHLH129	Iin17039	1.438	Transcription factor bHLH129	-0.968	p-Coumaric acid	pme1439	-1.68513
bHLH63	Iin23473	1.144	Transcription factor bHLH63	-0.937	p-Coumaric acid	pme1439	-1.68513
ERF70	Iin24996	-1.496	Ethylene-responsive transcription factor ERF70	0.928	p-Coumaric acid	pme1439	-1.68513
HsfB2b	Iin07593	1.135	Heat stress transcription factor B-2b	0.947	p-Coumaric acid-4-O-glucoside	Zmhn002301	11.6274
NF-YC-1	Iin08913	-1.957	Chromatin accessibility complex protein 1	-0.945	p-Coumaric acid-4-O-glucoside	Zmhn002301	11.6274
bHLH44	Iin09913	-6.914	Transcription factor BEE 1	-0.975	p-Coumaric acid-4-O-glucoside	Zmhn002301	11.6274
ASIL2	Iin14214	1.181	Trihelix transcription factor ASIL1	0.931	p-Coumaric acid-4-O-glucoside	Zmhn002301	11.6274
bHLH129	Iin17039	1.438	Transcription factor bHLH129	0.988	p-Coumaric acid-4-O-glucoside	Zmhn002301	11.6274
bHLH63	Iin23473	1.144	Transcription factor bHLH63	0.923	p-Coumaric acid-4-O-glucoside	Zmhn002301	11.6274
ERF70	Iin24996	-1.496	Ethylene-responsive transcription factor ERF70	-0.94	p-Coumaric acid-4-O-glucoside	Zmhn002301	11.6274
HsfB2b	Iin07593	1.135	Heat stress transcription factor B-2b	-0.948	p-Coumaroylcaffeoyltartaric acid	Lmhn002683	-4.00871
NF-YC-1	Iin08913	-1.957	Chromatin accessibility complex protein 1	0.951	p-Coumaroylcaffeoyltartaric acid	Lmhn002683	-4.00871
bHLH44	Iin09913	-6.914	Transcription factor BEE 1	0.979	p-Coumaroylcaffeoyltartaric acid	Lmhn002683	-4.00871
ASIL2	Iin14214	1.181	Trihelix transcription factor ASIL1	-0.92	p-Coumaroylcaffeoyltartaric acid	Lmhn002683	-4.00871
bHLH129	Iin17039	1.438	Transcription factor bHLH129	-0.982	p-Coumaroylcaffeoyltartaric acid	Lmhn002683	-4.00871
bHLH63	Iin23473	1.144	Transcription factor bHLH63	-0.923	p-Coumaroylcaffeoyltartaric acid	Lmhn002683	-4.00871
ERF70	Iin24996	-1.496	Ethylene-responsive transcription factor ERF70	0.931	p-Coumaroylcaffeoyltartaric acid	Lmhn002683	-4.00871
HsfB2b	Iin07593	1.135	Heat stress transcription factor B-2b	0.95	Sinapinaldehyde	pme3443	1.85507
NF-YC-1	Iin08913	-1.957	Chromatin accessibility complex protein 1	-0.944	Sinapinaldehyde	pme3443	1.85507
bHLH44	Iin09913	-6.914	Transcription factor BEE 1	-0.975	Sinapinaldehyde	pme3443	1.85507
ASIL2	Iin14214	1.181	Trihelix transcription factor ASIL1	0.92	Sinapinaldehyde	pme3443	1.85507
bHLH129	Iin17039	1.438	Transcription factor bHLH129	0.987	Sinapinaldehyde	pme3443	1.85507
ERF70	Iin24996	-1.496	Ethylene-responsive transcription factor ERF70	-0.943	Sinapinaldehyde	pme3443	1.85507
NF-YC-1	Iin08913	-1.957	Chromatin accessibility complex protein 1	-0.957	Sinapyl alcohol	mws0853	3.1947
bHLH44	Iin09913	-6.914	Transcription factor BEE 1	-0.94	Sinapyl alcohol	mws0853	3.1947
ASIL2	Iin14214	1.181	Trihelix transcription factor ASIL1	0.919	Sinapyl alcohol	mws0853	3.1947
bHLH129	Iin17039	1.438	Transcription factor bHLH129	0.926	Sinapyl alcohol	mws0853	3.1947
NAC54	Iin19433	1.956	#N/A	0.953	Sinapyl alcohol	mws0853	3.1947
bHLH63	Iin23473	1.144	Transcription factor bHLH63	0.934	Sinapyl alcohol	mws0853	3.1947
ERF70	Iin24996	-1.496	Ethylene-responsive transcription factor ERF70	-0.925	Sinapyl alcohol	mws0853	3.1947
HsfB2b	Iin07593	1.135	Heat stress transcription factor B-2b	0.929	Sinapoylagmatine	pmb0498	2.93058
NF-YC-1	Iin08913	-1.957	Chromatin accessibility complex protein 1	-0.936	Sinapoylagmatine	pmb0498	2.93058
bHLH44	Iin09913	-6.914	Transcription factor BEE 1	-0.98	Sinapoylagmatine	pmb0498	2.93058
ASIL2	Iin14214	1.181	Trihelix transcription factor ASIL1	0.917	Sinapoylagmatine	pmb0498	2.93058
bHLH129	Iin17039	1.438	Transcription factor bHLH129	0.98	Sinapoylagmatine	pmb0498	2.93058
ERF70	Iin24996	-1.496	Ethylene-responsive transcription factor ERF70	-0.939	Sinapoylagmatine	pmb0498	2.93058
HsfB2b	Iin07593	1.135	Heat stress transcription factor B-2b	-0.942	4-O-Glucosyl-sinapate	Zmhn002227	-2.53702
bHLH44	Iin09913	-6.914	Transcription factor BEE 1	0.936	4-O-Glucosyl-sinapate	Zmhn002227	-2.53702
bHLH129	Iin17039	1.438	Transcription factor bHLH129	-0.988	4-O-Glucosyl-sinapate	Zmhn002227	-2.53702
ERF70	Iin24996	-1.496	Ethylene-responsive transcription factor ERF70	0.922	4-O-Glucosyl-sinapate	Zmhn002227	-2.53702
HsfB2b	Iin07593	1.135	Heat stress transcription factor B-2b	-0.963	1-O-Sinapoyl-D-glucose	HJN003	-2.61324
NF-YC-1	Iin08913	-1.957	Chromatin accessibility complex protein 1	0.953	1-O-Sinapoyl-D-glucose	HJN003	-2.61324
bHLH44	Iin09913	-6.914	Transcription factor BEE 1	0.969	1-O-Sinapoyl-D-glucose	HJN003	-2.61324
ASIL2	Iin14214	1.181	Trihelix transcription factor ASIL1	-0.93	1-O-Sinapoyl-D-glucose	HJN003	-2.61324
bHLH129	Iin17039	1.438	Transcription factor bHLH129	-0.989	1-O-Sinapoyl-D-glucose	HJN003	-2.61324
bHLH63	Iin23473	1.144	Transcription factor bHLH63	-0.932	1-O-Sinapoyl-D-glucose	HJN003	-2.61324
ERF70	Iin24996	-1.496	Ethylene-responsive transcription factor ERF70	0.926	1-O-Sinapoyl-D-glucose	HJN003	-2.61324
HsfB2b	Iin07593	1.135	Heat stress transcription factor B-2b	-0.951	Disinapoyl glucoside	pmb2936	-2.79559
NF-YC-1	Iin08913	-1.957	Chromatin accessibility complex protein 1	0.95	Disinapoyl glucoside	pmb2936	-2.79559
bHLH44	Iin09913	-6.914	Transcription factor BEE 1	0.982	Disinapoyl glucoside	pmb2936	-2.79559
bHLH129	Iin17039	1.438	Transcription factor bHLH129	-0.979	Disinapoyl glucoside	pmb2936	-2.79559
ERF70	Iin24996	-1.496	Ethylene-responsive transcription factor ERF70	0.929	Disinapoyl glucoside	pmb2936	-2.79559
HsfB2b	Iin07593	1.135	Heat stress transcription factor B-2b	-0.942	Caffeic acid	mws2212	-15.5078
NF-YC-1	Iin08913	-1.957	Chromatin accessibility complex protein 1	0.946	Caffeic acid	mws2212	-15.5078
bHLH44	Iin09913	-6.914	Transcription factor BEE 1	0.98	Caffeic acid	mws2212	-15.5078
ASIL2	Iin14214	1.181	Trihelix transcription factor ASIL1	-0.923	Caffeic acid	mws2212	-15.5078
bHLH129	Iin17039	1.438	Transcription factor bHLH129	-0.984	Caffeic acid	mws2212	-15.5078
bHLH63	Iin23473	1.144	Transcription factor bHLH63	-0.918	Caffeic acid	mws2212	-15.5078
ERF70	Iin24996	-1.496	Ethylene-responsive transcription factor ERF70	0.941	Caffeic acid	mws2212	-15.5078
WRKY19	Iin00005	-3.93	DNA topoisomerase 3-alpha	0.92	Dihydrocaffeic acid	Lmlp001436	-1.84502
HsfB2b	Iin07593	1.135	Heat stress transcription factor B-2b	-0.944	Dihydrocaffeic acid	Lmlp001436	-1.84502
bHLH44	Iin09913	-6.914	Transcription factor BEE 1	0.938	Dihydrocaffeic acid	Lmlp001436	-1.84502
bHLH129	Iin17039	1.438	Transcription factor bHLH129	-0.96	Dihydrocaffeic acid	Lmlp001436	-1.84502
